# Supplementary material for: Bis(8-hy­droxy-1-methyl­quinolin-1-ium) bis­(1,2-dicyano­ethene-1,2-dithiol­ato)nickelate(II) dihydrate
Source: Acta Crystallogr Sect E Struct Rep Online. 2011 Nov 5;67(Pt 12):m1661. doi: 10.1107/S1600536811045430 (PMC3238595; doi:10.1107/S1600536811045430)
Supplement: Supplementary file 1 [file e-67-m1661-sup1.cif]

##############################################################################
#                                                                            #
# This CIF contains the data in a paper accepted for publication in          #
# Acta Crystallographica Section E. It conforms to the requirements of       #
# Notes for Authors for Acta Crystallographica Section E, and has been       #
# peer reviewed under the auspices of the IUCr Commission on Journals.       #
#                                                                            #
# Full details of the Crystallographic Information File format               #
# are given in the paper "The Crystallographic Information File (CIF):       #
# a New Standard Archive File for Crystallography" by S. R. Hall, F. H.      #
# Allen and I. D. Brown [Acta Cryst. (1991), A47, 655-685].                  #
#                                                                            #
# The current version of the core CIF dictionary is obtainable from          #
# ftp://ftp.iucr.org/pub/cif_core.dic.                                       #
#                                                                            #
# Software is freely available for graphical display of the structure(s)     #
# in this CIF. For information consult the CIF software page                 #
# http://www.iucr.org/resources/cif/software.                                #
#                                                                            #
# This file may be used for bona fide research purposes within the           #
# scientific community so long as proper attribution is given to the journal # 
# article from which it was obtained.                                        #
#                                                                            #
##############################################################################
data_I
_audit_creation_method     SHELXL-97
_chemical_name_systematic
;
Bis(8-hydroxy-1-methylquinolin-1-ium)
bis(1,2-dicyanoethene-1,2-dithiolato)nickelate(II)
dihydrate
;
_chemical_name_common     ?
_chemical_formula_moiety     '2(C10 H10 N O +), C8 N4 Ni S4 2-, 2(H2 O)'
_chemical_formula_sum     'C28 H24 N6 Ni O4 S4'
_chemical_formula_iupac     '(C10 H10 N O)2 [Ni (C4 N2 S2)2], 2H2 O'
_chemical_formula_weight     695.50
_chemical_melting_point     ?
_symmetry_cell_setting     triclinic
_symmetry_space_group_name_H-M     'P -1'
_symmetry_space_group_name_HALL     '-P 1'
loop_
    _symmetry_equiv_pos_as_xyz
    'x, y, z'
    '-x, -y, -z'
_cell_length_a     8.786(2)
_cell_length_b     9.277(2)
_cell_length_c     9.667(2)
_cell_angle_alpha     82.064(4)
_cell_angle_beta     78.058(4)
_cell_angle_gamma     83.324(4)
_cell_volume     760.4(3)
_cell_formula_units_Z     1
_cell_measurement_reflns_used     1684
_cell_measurement_theta_min     2.38
_cell_measurement_theta_max     24.22
_cell_measurement_temperature     291(2)
_exptl_crystal_description     block
_exptl_crystal_colour     red-brown
_exptl_crystal_size_max     0.35
_exptl_crystal_size_mid     0.20
_exptl_crystal_size_min     0.15
_exptl_crystal_density_diffrn     1.519
_exptl_crystal_density_meas     ?
_exptl_crystal_density_method     'not measured'
_exptl_crystal_F_000     358
_exptl_absorpt_coefficient_mu     0.958
_exptl_absorpt_correction_type     multi-scan
_exptl_absorpt_process_details     '(SADABS; Bruker, 2000)'
_exptl_absorpt_correction_T_min     0.796
_exptl_absorpt_correction_T_max     0.865
_exptl_special_details     ?
_diffrn_ambient_temperature     291(2)
_diffrn_radiation_type     'MoK\a'
_diffrn_radiation_wavelength     0.71073
_diffrn_radiation_source     'sealed tube'
_diffrn_radiation_monochromator     'graphite'
_diffrn_measurement_device_type     'Bruker SMART APEX CCD area-detector'
_diffrn_measurement_method     '\f and \w'
_diffrn_detector_area_resol_mean     ?
_diffrn_reflns_number     3798
_diffrn_reflns_av_R_equivalents     0.0572
_diffrn_reflns_av_sigmaI/netI     0.0560
_diffrn_reflns_theta_min     2.23
_diffrn_reflns_theta_max     25.00
_diffrn_reflns_theta_full     25.00
_diffrn_measured_fraction_theta_max     0.977
_diffrn_measured_fraction_theta_full     0.977
_diffrn_reflns_limit_h_min     -10
_diffrn_reflns_limit_h_max     9
_diffrn_reflns_limit_k_min     -11
_diffrn_reflns_limit_k_max     10
_diffrn_reflns_limit_l_min     -11
_diffrn_reflns_limit_l_max     8
_diffrn_standards_number     ?
_diffrn_standards_interval_count     ?
_diffrn_standards_interval_time     ?
_diffrn_standards_decay_%     ?
_refine_special_details
;
Refinement of <i>F</i>^2^ against ALL reflections. The weighted <i>R</i>-factor
<i>wR</i> and goodness of fit <i>S</i> are based on <i>F</i>^2^, conventional
<i>R</i>-factors <i>R</i> are based on <i>F</i>, with <i>F</i> set to zero for
negative <i>F</i>^2^. The threshold expression of <i>F</i>^2^ >
\s(<i>F</i>^2^) is used only for calculating <i>R</i>-factors(gt) <i>etc</i>.
and is not relevant to the choice of reflections for refinement.
<i>R</i>-factors based on <i>F</i>^2^ are statistically about twice as large
as those based on <i>F</i>, and <i>R</i>- factors based on ALL data will be
even larger.
;
_reflns_number_total     2679
_reflns_number_gt     2179
_reflns_threshold_expression     I>2sigma(I)
_refine_ls_structure_factor_coef     Fsqd
_refine_ls_matrix_type     full
_refine_ls_R_factor_all     0.0476
_refine_ls_R_factor_gt     0.0411
_refine_ls_wR_factor_gt     0.0944
_refine_ls_wR_factor_ref     0.0968
_refine_ls_goodness_of_fit_ref     1.001
_refine_ls_restrained_S_all     1.001
_refine_ls_number_reflns     2679
_refine_ls_number_parameters     197
_refine_ls_number_restraints     0
_refine_ls_hydrogen_treatment     constr
_refine_ls_weighting_scheme     calc
_refine_ls_weighting_details
         'calc w=1/[\s^2^(Fo^2^)+(0.0419P)^2^+0.0000P] where P=(Fo^2^+2Fc^2^)/3'
_atom_sites_solution_hydrogens     geom
_atom_sites_solution_primary     direct
_atom_sites_solution_secondary     difmap
_refine_ls_shift/su_max     0.000
_refine_ls_shift/su_mean     0.000
_refine_diff_density_max     0.519
_refine_diff_density_min     -0.277
_refine_ls_extinction_method     none
_refine_ls_extinction_coef     ?
loop_
    _atom_type_symbol
    _atom_type_description
    _atom_type_scat_dispersion_real
    _atom_type_scat_dispersion_imag
    _atom_type_scat_source
    'C' 'C' 0.0033 0.0016
                         'International Tables Vol C Tables 4.2.6.8 and 6.1.1.4'
    'H' 'H' 0.0000 0.0000
                         'International Tables Vol C Tables 4.2.6.8 and 6.1.1.4'
    'N' 'N' 0.0061 0.0033
                         'International Tables Vol C Tables 4.2.6.8 and 6.1.1.4'
    'Ni' 'Ni' 0.3393 1.1124
                         'International Tables Vol C Tables 4.2.6.8 and 6.1.1.4'
    'O' 'O' 0.0106 0.0060
                         'International Tables Vol C Tables 4.2.6.8 and 6.1.1.4'
    'S' 'S' 0.1246 0.1234
                         'International Tables Vol C Tables 4.2.6.8 and 6.1.1.4'
_computing_data_collection     'SMART (Bruker, 2000)'
_computing_cell_refinement     'SAINT (Bruker, 2000)'
_computing_data_reduction     'SAINT (Bruker, 2000)'
_computing_structure_solution     'SHELXTL (Sheldrick, 2008)'
_computing_structure_refinement     'SHELXTL (Sheldrick, 2008)'
_computing_molecular_graphics     'SHELXTL (Sheldrick, 2008)'
_computing_publication_material     'SHELXTL (Sheldrick, 2008)'
loop_
    _atom_site_type_symbol
    _atom_site_label
    _atom_site_fract_x
    _atom_site_fract_y
    _atom_site_fract_z
    _atom_site_U_iso_or_equiv
    _atom_site_adp_type
    _atom_site_calc_flag
    _atom_site_refinement_flags
    _atom_site_occupancy
    _atom_site_symmetry_multiplicity
    _atom_site_disorder_assembly
    _atom_site_disorder_group
    C C1 0.1931(4) -0.1818(4) 0.2692(4) 0.0795(10) Uani d . 1 1 . .
    H H1A 0.2548 -0.2742 0.2672 0.095 Uiso d R 1 1 . .
    C C2 0.0785(4) -0.1531(4) 0.1891(4) 0.0880(12) Uani d . 1 1 . .
    H H2A 0.0584 -0.2267 0.1362 0.106 Uiso d R 1 1 . .
    C C3 -0.0068(4) -0.0222(4) 0.1882(4) 0.0806(10) Uani d . 1 1 . .
    H H3A -0.0890 -0.0007 0.1347 0.097 Uiso d R 1 1 . .
    C C4 0.0262(3) 0.0846(3) 0.2640(3) 0.0593(8) Uani d . 1 1 . .
    C C5 -0.0561(4) 0.2226(4) 0.2571(4) 0.0722(9) Uani d . 1 1 . .
    H H5A -0.1334 0.2450 0.1983 0.087 Uiso d R 1 1 . .
    C C6 -0.0264(4) 0.3248(3) 0.3313(4) 0.0724(9) Uani d . 1 1 . .
    H H6A -0.0808 0.4207 0.3252 0.087 Uiso d R 1 1 . .
    C C7 0.0860(3) 0.2922(3) 0.4167(3) 0.0648(8) Uani d . 1 1 . .
    H H7A 0.1040 0.3660 0.4704 0.078 Uiso d R 1 1 . .
    C C8 0.1707(3) 0.1592(3) 0.4260(3) 0.0551(7) Uani d . 1 1 . .
    C C9 0.1429(3) 0.0509(3) 0.3479(3) 0.0499(7) Uani d . 1 1 . .
    C C10 0.3498(4) -0.1336(3) 0.4296(4) 0.0816(10) Uani d . 1 1 . .
    H H10A 0.3917 -0.2316 0.4143 0.122 Uiso d R 1 1 . .
    H H10B 0.4315 -0.0692 0.3997 0.122 Uiso d R 1 1 . .
    H H10C 0.3070 -0.1299 0.5289 0.122 Uiso d R 1 1 . .
    C C11 0.5319(4) -0.3805(3) 0.7603(3) 0.0642(8) Uani d . 1 1 . .
    C C12 0.5454(3) -0.2796(3) 0.8553(3) 0.0529(7) Uani d . 1 1 . .
    C C13 0.3540(3) 0.3089(3) 1.0562(3) 0.0533(7) Uani d . 1 1 . .
    C C14 0.2600(4) 0.4443(3) 1.0453(4) 0.0684(9) Uani d . 1 1 . .
    N N1 0.2236(3) -0.0862(3) 0.3466(3) 0.0615(7) Uani d . 1 1 . .
    N N2 0.5227(4) -0.4590(3) 0.6826(3) 0.0914(10) Uani d . 1 1 . .
    N N3 0.1864(4) 0.5531(3) 1.0351(4) 0.1009(11) Uani d . 1 1 . .
    Ni Ni1 0.5000 0.0000 1.0000 0.04543(18) Uani d S 1 2 . .
    O O1 0.2796(2) 0.1319(2) 0.5071(2) 0.0766(6) Uani d . 1 1 . .
    H H1W 0.2823 0.2143 0.5595 0.108(13) Uiso d R 1 1 . .
    O O2 0.2867(2) 0.3545(2) 0.6480(2) 0.0839(7) Uani d . 1 1 . .
    H H2B 0.3566 0.3340 0.6984 0.126 Uiso d R 1 1 . .
    H H2C 0.3081 0.4295 0.5889 0.126 Uiso d R 1 1 . .
    S S1 0.42937(9) -0.11519(8) 0.84759(9) 0.0614(2) Uani d . 1 1 . .
    S S2 0.33291(10) 0.17888(8) 0.95058(9) 0.0642(2) Uani d . 1 1 . .
loop_
    _atom_site_aniso_label
    _atom_site_aniso_U_11
    _atom_site_aniso_U_22
    _atom_site_aniso_U_33
    _atom_site_aniso_U_12
    _atom_site_aniso_U_13
    _atom_site_aniso_U_23
    C1 0.082(2) 0.059(2) 0.094(3) -0.0075(17) 0.002(2) -0.0232(19)
    C2 0.091(3) 0.085(3) 0.096(3) -0.014(2) -0.013(2) -0.044(2)
    C3 0.074(2) 0.097(3) 0.079(3) -0.014(2) -0.0163(18) -0.030(2)
    C4 0.0545(17) 0.068(2) 0.0558(18) -0.0078(14) -0.0072(14) -0.0133(15)
    C5 0.064(2) 0.079(2) 0.076(2) 0.0047(17) -0.0257(17) -0.0060(18)
    C6 0.070(2) 0.0572(19) 0.091(3) 0.0102(15) -0.0244(19) -0.0137(18)
    C7 0.0657(19) 0.0527(18) 0.078(2) 0.0002(15) -0.0132(17) -0.0211(16)
    C8 0.0519(17) 0.0595(18) 0.0540(18) -0.0054(14) -0.0105(14) -0.0065(14)
    C9 0.0463(15) 0.0481(16) 0.0521(17) -0.0034(12) -0.0023(13) -0.0064(13)
    C10 0.070(2) 0.066(2) 0.102(3) 0.0150(16) -0.0217(19) 0.0055(19)
    C11 0.077(2) 0.0518(17) 0.068(2) -0.0134(15) -0.0130(16) -0.0142(16)
    C12 0.0634(17) 0.0405(15) 0.0569(18) -0.0102(12) -0.0069(14) -0.0161(13)
    C13 0.0656(18) 0.0344(14) 0.0603(18) -0.0057(12) -0.0091(15) -0.0109(13)
    C14 0.088(2) 0.0467(18) 0.073(2) -0.0078(16) -0.0168(18) -0.0117(16)
    N1 0.0581(15) 0.0531(15) 0.0690(17) -0.0041(12) -0.0024(13) -0.0080(13)
    N2 0.127(3) 0.0699(19) 0.091(2) -0.0243(17) -0.0265(18) -0.0361(17)
    N3 0.125(3) 0.0481(17) 0.131(3) 0.0179(17) -0.039(2) -0.0167(18)
    Ni1 0.0547(3) 0.0370(3) 0.0474(3) -0.0059(2) -0.0121(2) -0.0100(2)
    O1 0.0821(15) 0.0746(15) 0.0849(16) 0.0071(11) -0.0431(13) -0.0210(13)
    O2 0.0993(17) 0.0704(14) 0.0964(18) -0.0024(12) -0.0490(14) -0.0184(13)
    S1 0.0712(5) 0.0514(4) 0.0716(5) -0.0004(3) -0.0299(4) -0.0223(4)
    S2 0.0840(6) 0.0460(4) 0.0722(5) 0.0070(4) -0.0361(4) -0.0195(4)
_geom_special_details
;
All e.s.d.'s (except the e.s.d. in the dihedral angle between two l.s. planes)
are estimated using the full covariance matrix. The cell e.s.d.'s are taken
into account individually in the estimation of e.s.d.'s in distances, angles
and torsion angles; correlations between e.s.d.'s in cell parameters are only
used when they are defined by crystal symmetry. An approximate (isotropic)
treatment of cell e.s.d.'s is used for estimating e.s.d.'s involving l.s.
planes.
;
loop_
    _geom_bond_atom_site_label_1
    _geom_bond_atom_site_label_2
    _geom_bond_site_symmetry_2
    _geom_bond_distance
    _geom_bond_publ_flag
    C1 N1 . 1.319(4) ?
    C1 C2 . 1.374(5) ?
    C1 H1A . 0.9600 ?
    C2 C3 . 1.351(5) ?
    C2 H2A . 0.9599 ?
    C3 C4 . 1.399(4) ?
    C3 H3A . 0.9600 ?
    C4 C5 . 1.396(4) ?
    C4 C9 . 1.416(4) ?
    C5 C6 . 1.343(4) ?
    C5 H5A . 0.9600 ?
    C6 C7 . 1.395(4) ?
    C6 H6A . 0.9600 ?
    C7 C8 . 1.366(4) ?
    C7 H7A . 0.9600 ?
    C8 O1 . 1.340(3) ?
    C8 C9 . 1.408(4) ?
    C9 N1 . 1.383(4) ?
    C10 N1 . 1.492(4) ?
    C10 H10A . 0.9599 ?
    C10 H10B . 0.9599 ?
    C10 H10C . 0.9600 ?
    C11 N2 . 1.135(3) ?
    C11 C12 . 1.430(4) ?
    C12 C13 2_657 1.334(4) ?
    C12 S1 . 1.735(3) ?
    C13 C12 2_657 1.334(4) ?
    C13 C14 . 1.424(4) ?
    C13 S2 . 1.733(3) ?
    C14 N3 . 1.138(4) ?
    Ni1 S2 2_657 2.1546(8) ?
    Ni1 S2 . 2.1546(8) ?
    Ni1 S1 . 2.1599(7) ?
    Ni1 S1 2_657 2.1599(7) ?
    O1 H1W . 0.9789 ?
    O2 H2B . 0.8500 ?
    O2 H2C . 0.8500 ?
loop_
    _geom_angle_atom_site_label_1
    _geom_angle_atom_site_label_2
    _geom_angle_atom_site_label_3
    _geom_angle_site_symmetry_1
    _geom_angle_site_symmetry_3
    _geom_angle
    _geom_angle_publ_flag
    N1 C1 C2 . . 122.5(3) ?
    N1 C1 H1A . . 118.7 ?
    C2 C1 H1A . . 118.8 ?
    C3 C2 C1 . . 119.4(3) ?
    C3 C2 H2A . . 120.7 ?
    C1 C2 H2A . . 119.8 ?
    C2 C3 C4 . . 119.9(3) ?
    C2 C3 H3A . . 120.7 ?
    C4 C3 H3A . . 119.4 ?
    C5 C4 C3 . . 120.0(3) ?
    C5 C4 C9 . . 120.6(3) ?
    C3 C4 C9 . . 119.4(3) ?
    C6 C5 C4 . . 120.2(3) ?
    C6 C5 H5A . . 119.9 ?
    C4 C5 H5A . . 119.9 ?
    C5 C6 C7 . . 119.8(3) ?
    C5 C6 H6A . . 120.6 ?
    C7 C6 H6A . . 119.6 ?
    C8 C7 C6 . . 122.2(3) ?
    C8 C7 H7A . . 119.3 ?
    C6 C7 H7A . . 118.6 ?
    O1 C8 C7 . . 120.8(3) ?
    O1 C8 C9 . . 120.2(3) ?
    C7 C8 C9 . . 119.0(3) ?
    N1 C9 C8 . . 124.1(3) ?
    N1 C9 C4 . . 117.7(3) ?
    C8 C9 C4 . . 118.2(3) ?
    N1 C10 H10A . . 110.0 ?
    N1 C10 H10B . . 109.5 ?
    H10A C10 H10B . . 109.5 ?
    N1 C10 H10C . . 108.9 ?
    H10A C10 H10C . . 109.5 ?
    H10B C10 H10C . . 109.5 ?
    N2 C11 C12 . . 178.7(4) ?
    C13 C12 C11 2_657 . 121.4(3) ?
    C13 C12 S1 2_657 . 121.27(19) ?
    C11 C12 S1 . . 117.3(2) ?
    C12 C13 C14 2_657 . 122.4(2) ?
    C12 C13 S2 2_657 . 119.9(2) ?
    C14 C13 S2 . . 117.7(2) ?
    N3 C14 C13 . . 179.1(4) ?
    C1 N1 C9 . . 121.0(3) ?
    C1 N1 C10 . . 116.5(3) ?
    C9 N1 C10 . . 122.6(3) ?
    S2 Ni1 S2 2_657 . 180.00(4) ?
    S2 Ni1 S1 2_657 . 91.80(3) ?
    S2 Ni1 S1 . . 88.20(3) ?
    S2 Ni1 S1 2_657 2_657 88.20(3) ?
    S2 Ni1 S1 . 2_657 91.80(3) ?
    S1 Ni1 S1 . 2_657 180.0000(10)
                                 ?
    C8 O1 H1W . . 111.5 ?
    H2B O2 H2C . . 109.5 ?
    C12 S1 Ni1 . . 103.10(10) ?
    C13 S2 Ni1 . . 103.92(10) ?
loop_
    _geom_torsion_atom_site_label_1
    _geom_torsion_atom_site_label_2
    _geom_torsion_atom_site_label_3
    _geom_torsion_atom_site_label_4
    _geom_torsion_site_symmetry_1
    _geom_torsion_site_symmetry_2
    _geom_torsion_site_symmetry_3
    _geom_torsion_site_symmetry_4
    _geom_torsion
    _geom_torsion_publ_flag
    N1 C1 C2 C3 . . . . 0.2(6) ?
    C1 C2 C3 C4 . . . . 2.5(6) ?
    C2 C3 C4 C5 . . . . 176.5(3) ?
    C2 C3 C4 C9 . . . . -3.7(5) ?
    C3 C4 C5 C6 . . . . 179.0(3) ?
    C9 C4 C5 C6 . . . . -0.7(5) ?
    C4 C5 C6 C7 . . . . -0.7(5) ?
    C5 C6 C7 C8 . . . . 1.3(5) ?
    C6 C7 C8 O1 . . . . 178.9(3) ?
    C6 C7 C8 C9 . . . . -0.6(5) ?
    O1 C8 C9 N1 . . . . -0.9(4) ?
    C7 C8 C9 N1 . . . . 178.6(3) ?
    O1 C8 C9 C4 . . . . 179.8(3) ?
    C7 C8 C9 C4 . . . . -0.7(4) ?
    C5 C4 C9 N1 . . . . -178.0(2) ?
    C3 C4 C9 N1 . . . . 2.3(4) ?
    C5 C4 C9 C8 . . . . 1.4(4) ?
    C3 C4 C9 C8 . . . . -178.3(2) ?
    C2 C1 N1 C9 . . . . -1.6(5) ?
    C2 C1 N1 C10 . . . . 179.2(3) ?
    C8 C9 N1 C1 . . . . -179.0(3) ?
    C4 C9 N1 C1 . . . . 0.3(4) ?
    C8 C9 N1 C10 . . . . 0.2(4) ?
    C4 C9 N1 C10 . . . . 179.5(3) ?
    C13 C12 S1 Ni1 2_657 . . . 1.1(3) ?
    C11 C12 S1 Ni1 . . . . -177.2(2) ?
    S2 Ni1 S1 C12 2_657 . . . 0.20(10) ?
    S2 Ni1 S1 C12 . . . . -179.80(10) ?
    C12 C13 S2 Ni1 2_657 . . . -2.0(3) ?
    C14 C13 S2 Ni1 . . . . 178.6(2) ?
    S1 Ni1 S2 C13 . . . . -178.97(10) ?
    S1 Ni1 S2 C13 2_657 . . . 1.03(10) ?
loop_
    _geom_hbond_atom_site_label_D
    _geom_hbond_atom_site_label_H
    _geom_hbond_atom_site_label_A
    _geom_hbond_site_symmetry_A
    _geom_hbond_distance_DH
    _geom_hbond_distance_HA
    _geom_hbond_distance_DA
    _geom_hbond_angle_DHA
    O1 H1W O2 . 0.98 1.66 2.639(3) 179.8
    O2 H2B S2 . 0.85 2.64 3.224(3) 127.5
    O2 H2B N2 1_565 0.85 2.51 2.948(3) 112.7
data_global
_journal_date_recd_electronic     2011-10-24
_journal_date_accepted     2011-10-29
_journal_name_full     'Acta Crystallographica, Section E'
_journal_year     2011
_journal_volume     67
_journal_issue     12
_journal_page_first     m1661
_journal_page_last     m1661
_journal_paper_category     QM
_journal_coeditor_code     RZ2659
_publ_contact_author_name     'Fang-Ming Wang'
_publ_contact_author_address
;
School of Biology & Chemical Engineering, Jiangsu University of Science and
Technology, Zhenjiang 212003,People's Republic of China
;
_publ_contact_author_email     'wangfmzj@yahoo.com.cn'
_publ_contact_author_fax     '(86)-511-84401181'
_publ_contact_author_phone     '(86)-511-84401181'
_publ_section_title
;
Bis(8-hydroxy-1-methylquinolin-1-ium)
bis(1,2-dicyanoethene-1,2-dithiolato)nickelate(II) dihydrate
;
loop_
    _publ_author_name
    _publ_author_footnote
    _publ_author_address
    'Guan, Zhi-Heng' .
;
School of Materials Science & Engineering,
Jiangsu University of Science & Technology, Zhenjiang 212003,
People's Republic of China
;
    'Jiang, Zhang' .
;
School of Materials Science & Engineering,
Jiangsu University of Science & Technology, Zhenjiang 212003,
People's Republic of China
;
    'Wang, Fang-Ming' .
;
School of Biology & Chemical Engineering,
Jiangsu University of Science & Technology, Zhenjiang 212003,
People's Republic of China
;
