# Supplementary material for: Bis(8-hy­droxy-1-methyl­quinolin-1-ium) bis­(1,2-dicyano­ethene-1,2-dithiol­ato)nickelate(II) dihydrate
Source: Acta Crystallogr Sect E Struct Rep Online. 2011 Nov 5;67(Pt 12):m1661. doi: 10.1107/S1600536811045430 (PMC3238595; doi:10.1107/S1600536811045430)
Supplement: Supplementary file 2 [file e-67-m1661-Isup2.hkl]

# 
# h,k,l, Fc-squared, Fo-squared, sigma(Fo-squared) and status flag 
# 
data_I
_shelx_title ' 11 in P1                    New: P-1' 
_shelx_refln_list_code          4 
_shelx_F_calc_maximum      187.18 
_exptl_crystal_F_000       358.00 
_reflns_d_resolution_high  0.8409 
 
loop_ 
 _symmetry_equiv_pos_as_xyz 
 'x, y, z' 
 '-x, -y, -z' 
 
_cell_length_a     8.7860 
_cell_length_b     9.2770 
_cell_length_c     9.6670 
_cell_angle_alpha  82.064 
_cell_angle_beta   78.058 
_cell_angle_gamma  83.324 
 
_shelx_F_squared_multiplier     1.000 
 
loop_ 
 _refln_index_h 
 _refln_index_k 
 _refln_index_l 
 _refln_F_squared_calc 
 _refln_F_squared_meas 
 _refln_F_squared_sigma 
 _refln_observed_status 
   1   0   0     1310.37     1492.11     83.76 o 
   2   0   0      645.65      827.84     66.97 o 
   3   0   0        7.35       10.99      0.99 o 
   4   0   0      719.68      763.36     34.47 o 
   5   0   0      201.71      200.63      6.42 o 
   6   0   0      224.07      241.81     12.34 o 
   7   0   0       18.43       15.15      2.78 o 
   8   0   0        0.95        3.75      2.66 o 
   9   0   0        0.08        0.36      2.54 o 
  10   0   0        0.32        0.24      3.02 o 
 -10   1   0        0.20        1.57      3.75 o 
  -9   1   0        2.94        2.30      3.27 o 
  -8   1   0        0.14        0.00      2.30 o 
  -7   1   0        5.05        5.93      3.14 o 
  -6   1   0        1.58        1.88      1.39 o 
  -5   1   0      222.47      215.87      9.25 o 
  -4   1   0      725.33      810.66     60.87 o 
  -3   1   0      410.44      426.79     27.24 o 
  -2   1   0       19.13       18.98      1.08 o 
  -1   1   0      606.33      637.19      9.56 o 
   0   1   0     5699.32     6681.60     59.45 o 
   1   1   0     1453.03     1577.92     27.52 o 
   2   1   0     3150.04     3217.73     97.25 o 
   3   1   0      161.90      171.93      7.26 o 
   4   1   0      185.56      169.10     12.04 o 
   5   1   0      165.85      162.54      7.20 o 
   6   1   0      514.65      542.28     27.88 o 
   7   1   0       47.88       49.12      5.75 o 
   8   1   0       32.87       33.05      4.27 o 
   9   1   0       14.49       12.10      4.35 o 
  10   1   0       14.65       17.30      5.56 o 
  -9   2   0        0.86        4.23      3.63 o 
  -8   2   0      207.51      180.34     12.58 o 
  -7   2   0       28.45       24.67      5.44 o 
  -6   2   0      112.41      102.33      8.10 o 
  -5   2   0      516.28      566.79     51.23 o 
  -4   2   0     2224.33     2494.42    152.43 o 
  -3   2   0     3860.65     4494.86    279.76 o 
  -2   2   0     2278.82     2649.13    253.04 o 
  -1   2   0     1540.77     1844.99     89.93 o 
   0   2   0       12.37       12.16      0.87 o 
   1   2   0        1.78        1.44      0.48 o 
   2   2   0        2.18        3.32      0.63 o 
   3   2   0      339.91      340.93      7.09 o 
   4   2   0      130.07      134.05      6.11 o 
   5   2   0      288.56      302.87      8.38 o 
   6   2   0       23.31       22.89      3.19 o 
   7   2   0       38.13       40.54      4.31 o 
   8   2   0       31.41       39.28      4.74 o 
   9   2   0       49.55       48.46      5.50 o 
  10   2   0       12.17       16.21      5.68 o 
  -9   3   0        0.20        1.21      2.90 o 
  -8   3   0      266.85      269.25     15.72 o 
  -7   3   0        8.54       10.64      4.23 o 
  -6   3   0       18.49       21.17      4.84 o 
  -5   3   0       96.68      109.39     16.99 o 
  -4   3   0     1395.73     1496.34     96.76 o 
  -3   3   0      809.06      847.67     94.35 o 
  -2   3   0     3664.60     4219.63    336.50 o 
  -1   3   0       52.75       51.92      3.51 o 
   0   3   0      291.12      331.34     23.16 o 
   1   3   0       61.22       69.51      3.40 o 
   2   3   0      632.67      659.68     38.63 o 
   3   3   0        3.19        3.88      0.84 o 
   4   3   0       45.45       50.08      3.46 o 
   5   3   0      178.56      173.06      6.67 o 
   6   3   0      106.45      101.37      5.72 o 
   7   3   0       44.70       45.14      4.66 o 
   8   3   0       36.05       42.82      4.96 o 
   9   3   0       62.70       65.99      5.96 o 
  10   3   0       22.53       29.32      5.22 o 
  -9   4   0       13.87       20.08      6.41 o 
  -8   4   0       65.04       66.77      8.10 o 
  -7   4   0      134.07      134.02     10.77 o 
  -6   4   0      133.18      154.03     18.14 o 
  -5   4   0      112.66      120.23     14.88 o 
  -4   4   0       67.04       76.12      8.47 o 
  -3   4   0       99.60       79.16     10.34 o 
  -2   4   0     2657.40     3003.87    242.21 o 
  -1   4   0        0.98        2.54      1.11 o 
   0   4   0      387.01      405.07     24.21 o 
   1   4   0       51.91       50.88      2.37 o 
   2   4   0       18.36       18.34      1.67 o 
   3   4   0     1216.60     1344.61     98.03 o 
   4   4   0      173.99      154.83      6.10 o 
   5   4   0      149.93      148.70      6.53 o 
   6   4   0      112.81      107.76      6.03 o 
   7   4   0       96.61       96.12      6.23 o 
   8   4   0       57.19       66.06      5.94 o 
   9   4   0       28.77       34.03      5.06 o 
  -8   5   0       21.28       24.55      6.89 o 
  -7   5   0      116.06      112.49     10.77 o 
  -6   5   0      222.12      241.67     40.28 o 
  -5   5   0       62.76       64.62      5.99 o 
  -4   5   0        0.47        0.65      1.19 o 
  -3   5   0       57.63       59.67      5.75 o 
  -2   5   0       28.04       27.54      3.11 o 
  -1   5   0      377.51      376.12     11.79 o 
   0   5   0        7.67        6.25      1.26 o 
   1   5   0       27.93       26.65      2.14 o 
   2   5   0        0.46        0.58      0.87 o 
   3   5   0      672.75      740.41     54.43 o 
   4   5   0      331.33      310.05     19.72 o 
   5   5   0      568.60      534.87     26.67 o 
   6   5   0      359.33      310.21     10.89 o 
   7   5   0       57.08       49.31      6.35 o 
   8   5   0       14.88       14.73      3.85 o 
   9   5   0       41.54       42.84      5.96 o 
  -8   6   0        6.76        6.65      4.96 o 
  -7   6   0       13.28       10.77      5.20 o 
  -6   6   0      148.01      164.27     31.87 o 
  -5   6   0      210.63      205.36     30.12 o 
  -4   6   0       15.95       12.32      2.91 o 
  -3   6   0      127.24      103.77      6.65 o 
  -2   6   0       29.23       28.98      3.59 o 
  -1   6   0       27.94       21.89      3.04 o 
   0   6   0      536.20      496.52     40.57 o 
   1   6   0      398.18      403.58     27.38 o 
   2   6   0      160.58      181.10     15.16 o 
   3   6   0       29.38       32.58      2.72 o 
   4   6   0       92.67       92.68      8.29 o 
   5   6   0      113.66      114.67      6.54 o 
   6   6   0      315.13      300.97     29.57 o 
   7   6   0       84.29       76.94      6.45 o 
   8   6   0        2.50        2.82      2.89 o 
   9   6   0        9.19        9.74      4.19 o 
  -7   7   0        4.89        5.81      5.08 o 
  -6   7   0        1.35        1.45      3.63 o 
  -5   7   0       98.21       88.50     13.79 o 
  -4   7   0       27.66       31.65      4.45 o 
  -3   7   0        6.47        4.84      2.14 o 
  -2   7   0       35.06       36.95      4.32 o 
  -1   7   0        0.95        0.00      1.62 o 
   0   7   0      419.58      392.47     17.78 o 
   1   7   0      974.27      976.42     80.44 o 
   2   7   0      710.54      704.75     58.23 o 
   3   7   0      286.71      277.67     20.42 o 
   4   7   0       28.47       28.40      3.97 o 
   5   7   0       18.11       19.24      3.60 o 
   6   7   0       36.40       38.02      4.91 o 
   7   7   0       20.12       29.22      4.87 o 
   8   7   0        7.92        9.30      4.54 o 
  -6   8   0       11.07        6.29      5.32 o 
  -5   8   0        6.97        5.70      2.84 o 
  -4   8   0       23.49       21.72      4.20 o 
  -3   8   0       37.00       42.47      5.17 o 
  -2   8   0      224.91      223.06     16.33 o 
  -1   8   0       53.15       46.75      5.00 o 
   0   8   0        1.99        2.16      2.30 o 
   1   8   0      532.35      542.84     34.95 o 
   2   8   0      349.21      344.04     31.41 o 
   3   8   0      278.33      257.64     21.35 o 
   4   8   0      191.82      179.36     28.30 o 
   5   8   0       28.96       29.63      4.58 o 
   6   8   0        0.17        0.00      2.07 o 
   7   8   0        3.55        3.82      2.77 o 
  -5   9   0       19.39       12.46      6.41 o 
  -4   9   0       13.85       13.05      3.92 o 
  -3   9   0      110.78      102.28      7.61 o 
  -2   9   0      197.84      197.13      9.74 o 
  -1   9   0       86.06       86.16      6.70 o 
   0   9   0       60.24       62.71      5.99 o 
   1   9   0       44.56       45.89      5.25 o 
   2   9   0       14.35       12.87      2.76 o 
   3   9   0        0.33        2.30      2.27 o 
   4   9   0      182.95      173.76     23.10 o 
   5   9   0       17.56       17.29      4.00 o 
   6   9   0        0.54        0.33      2.58 o 
  -3  10   0       57.51       60.96      6.97 o 
  -2  10   0      185.54      194.22     10.95 o 
  -1  10   0      164.10      175.37      9.98 o 
   0  10   0       42.21       43.60      5.73 o 
   1  10   0       17.10       20.60      4.52 o 
   2  10   0        9.24       10.52      5.68 o 
   3  10   0       18.90       24.31      7.02 o 
   4  10   0        8.04        8.25      3.19 o 
  -4 -10   1        2.00        2.06      5.81 o 
  -3 -10   1       11.18       16.81      6.89 o 
  -2 -10   1        0.21        0.00      4.48 o 
  -1 -10   1       34.98       44.39      8.83 o 
   0 -10   1      112.34      111.28     11.85 o 
   1 -10   1      124.79      118.17     12.34 o 
   2 -10   1       56.48       45.96      8.95 o 
   3 -10   1        1.74        2.42      4.96 o 
  -6  -9   1       12.35        7.50      3.37 o 
  -5  -9   1       36.73       34.27      5.26 o 
  -4  -9   1       91.04       95.33     15.85 o 
  -3  -9   1      453.44      494.35     21.41 o 
  -2  -9   1        0.74        0.00      4.11 o 
  -1  -9   1       17.21       17.66      6.17 o 
   0  -9   1       69.87       68.94      9.19 o 
   1  -9   1      108.48      118.29     11.25 o 
   2  -9   1       73.03       80.92      9.80 o 
   3  -9   1       57.63       51.53      8.83 o 
   4  -9   1        2.15        1.81      4.23 o 
  -7  -8   1        5.02        6.37      3.87 o 
  -6  -8   1        6.24        7.55      3.10 o 
  -5  -8   1       29.06       26.72      4.45 o 
  -4  -8   1      121.87      101.59      6.78 o 
  -3  -8   1      530.19      495.44     72.03 o 
  -2  -8   1      322.10      329.85     16.09 o 
  -1  -8   1      136.53      145.27     11.13 o 
   0  -8   1        4.32        4.84      3.63 o 
   1  -8   1        1.46        0.73      3.27 o 
   2  -8   1       30.85       41.85      7.26 o 
   3  -8   1      229.57      201.51     13.43 o 
   4  -8   1        2.94        3.39      3.87 o 
   5  -8   1        1.51        0.48      3.27 o 
   6  -8   1        9.67        9.56      5.56 o 
  -8  -7   1       31.76       33.23      5.79 o 
  -7  -7   1       30.55       30.53      5.04 o 
  -6  -7   1       24.09       33.17      4.78 o 
  -5  -7   1       44.12       44.29      5.93 o 
  -4  -7   1       76.23       70.34     12.64 o 
  -3  -7   1      161.79      149.74     11.01 o 
  -2  -7   1      326.69      283.83     53.70 o 
  -1  -7   1      139.86      142.36      9.80 o 
   0  -7   1       51.59       49.93      5.08 o 
   1  -7   1        0.85        0.54      1.75 o 
   2  -7   1      100.94       98.61     14.27 o 
   3  -7   1       70.10       59.27      7.14 o 
   4  -7   1      123.14      107.53      9.80 o 
   5  -7   1       25.47       19.47      5.81 o 
   6  -7   1       17.40        9.92      5.32 o 
   7  -7   1        4.16        2.90      4.48 o 
  -8  -6   1       34.17       30.59      5.17 o 
  -7  -6   1      153.38      139.05      8.34 o 
  -6  -6   1      133.19      133.23      7.70 o 
  -5  -6   1      295.99      281.30     16.27 o 
  -4  -6   1        2.08        2.15      1.71 o 
  -3  -6   1        9.48        9.02      2.41 o 
  -2  -6   1       52.75       44.56      3.91 o 
  -1  -6   1      165.72      176.23      9.92 o 
   0  -6   1        4.62        6.52      2.08 o 
   1  -6   1       18.28       17.41      2.94 o 
   2  -6   1        2.11        1.20      1.65 o 
   3  -6   1        6.77        7.32      2.35 o 
   4  -6   1       17.86       15.60      4.84 o 
   5  -6   1       89.53       76.93      8.22 o 
   6  -6   1      122.86      103.54     10.16 o 
   7  -6   1       64.89       59.39      8.83 o 
   8  -6   1       29.77       30.72      7.50 o 
  -9  -5   1       16.94       14.63      4.40 o 
  -8  -5   1       20.80       14.72      3.87 o 
  -7  -5   1       63.51       65.15      6.07 o 
  -6  -5   1      109.75      114.11      6.84 o 
  -5  -5   1      830.55      785.48     43.36 o 
  -4  -5   1       22.37       22.89      3.29 o 
  -3  -5   1       39.20       35.02      3.59 o 
  -2  -5   1       14.27       10.08      2.15 o 
  -1  -5   1       78.72       85.63      8.13 o 
   0  -5   1     1292.84     1467.71     47.66 o 
   1  -5   1        3.10        1.09      1.27 o 
   2  -5   1       21.24       25.36      3.16 o 
   3  -5   1       54.46       55.14      5.99 o 
   4  -5   1      262.83      256.18     12.82 o 
   5  -5   1      175.87      138.13     10.28 o 
   6  -5   1      139.99      128.33     10.52 o 
   7  -5   1      177.97      167.89     12.46 o 
   8  -5   1       28.54       28.91      6.77 o 
  -9  -4   1       29.35       34.98      5.29 o 
  -8  -4   1       36.79       39.16      5.12 o 
  -7  -4   1       50.98       51.26      5.26 o 
  -6  -4   1       15.16       14.51      4.48 o 
  -5  -4   1       97.86       90.94      5.47 o 
  -4  -4   1      225.80      228.45     12.40 o 
  -3  -4   1        2.39        3.39      1.49 o 
  -2  -4   1      425.13      398.11     41.31 o 
  -1  -4   1       58.74       52.29      3.45 o 
   0  -4   1     1930.68     2433.98     77.47 o 
   1  -4   1      315.76      351.49     10.77 o 
   2  -4   1     1082.36     1161.57     59.57 o 
   3  -4   1      127.68      119.44      6.69 o 
   4  -4   1       22.03       19.47      4.11 o 
   5  -4   1       78.15       66.65      6.65 o 
   6  -4   1      675.33      690.54     22.62 o 
   7  -4   1       17.25       16.21      4.84 o 
   8  -4   1       27.24       36.89      7.02 o 
   9  -4   1        0.29        2.30      3.39 o 
  -9  -3   1       24.55       29.89      4.79 o 
  -8  -3   1       45.08       50.78      5.43 o 
  -7  -3   1        5.36        4.11      2.39 o 
  -6  -3   1        7.51        8.70      2.72 o 
  -5  -3   1       29.70       30.16      3.42 o 
  -4  -3   1       26.29       19.89      2.69 o 
  -3  -3   1      130.38      106.21      4.53 o 
  -2  -3   1      108.13       96.01      4.02 o 
  -1  -3   1     1135.60     1140.45     90.72 o 
   0  -3   1      190.45      202.12      7.50 o 
   1  -3   1     2352.26     2932.81     68.28 o 
   2  -3   1     3508.96     3785.04    269.42 o 
   3  -3   1     2778.81     2832.71     61.32 o 
   4  -3   1      809.79      787.36     32.23 o 
   5  -3   1       14.44       10.16      3.63 o 
   6  -3   1      326.41      302.39     14.15 o 
   7  -3   1       10.22        8.35      3.75 o 
   8  -3   1       37.19       40.64      7.14 o 
   9  -3   1       19.12       18.14      5.56 o 
  -9  -2   1       21.46       24.95      4.39 o 
  -8  -2   1      110.94      109.84      6.97 o 
  -7  -2   1       26.35       22.20      3.63 o 
  -6  -2   1       15.11       16.62      2.94 o 
  -5  -2   1       53.65       55.93      4.10 o 
  -4  -2   1       86.41       80.10      4.19 o 
  -3  -2   1      271.15      236.82      6.29 o 
  -2  -2   1      757.59      703.70     14.45 o 
  -1  -2   1        1.59        2.43      1.03 o 
   0  -2   1      114.04      121.44      4.96 o 
   1  -2   1        7.59        4.84      1.57 o 
   2  -2   1       61.94       47.70      2.17 o 
   3  -2   1     1002.53      989.99     42.33 o 
   4  -2   1      644.83      636.53     23.83 o 
   5  -2   1      283.97      312.38     17.18 o 
   6  -2   1        0.34        0.00      1.45 o 
   7  -2   1       61.55       49.71      6.89 o 
   8  -2   1       51.36       49.71      7.50 o 
   9  -2   1       86.92       98.22      9.80 o 
  -9  -1   1        9.74        8.95      3.99 o 
  -8  -1   1       63.27       63.99      5.43 o 
  -7  -1   1       33.55       31.81      3.89 o 
  -6  -1   1       30.24       29.97      4.48 o 
  -5  -1   1       65.64       52.03      3.75 o 
  -4  -1   1      225.93      209.52      8.95 o 
  -3  -1   1      892.70      839.24     11.33 o 
  -2  -1   1    29194.14    29070.57    122.56 o 
  -1  -1   1      997.73     1134.19     10.31 o 
   1  -1   1     2545.02     2635.07    263.20 o 
   2  -1   1     2300.31     2484.46     93.74 o 
   3  -1   1        1.11        2.33      0.87 o 
   4  -1   1      196.68      198.21     11.31 o 
   5  -1   1      332.06      311.70     19.29 o 
   6  -1   1       24.22       24.28      3.02 o 
   7  -1   1       28.16       25.52      5.20 o 
   8  -1   1       79.00       78.26      8.10 o 
   9  -1   1        0.09        2.66      2.54 o 
  10  -1   1       12.87       17.42      5.81 o 
  -9   0   1       13.43       14.88      4.96 o 
  -8   0   1        5.40        5.93      3.51 o 
  -7   0   1       39.97       41.48      4.21 o 
  -6   0   1      182.75      178.87      8.22 o 
  -5   0   1      115.56      125.33     11.84 o 
  -4   0   1       43.28       40.38      2.48 o 
  -3   0   1      173.43      155.50      8.34 o 
  -2   0   1     4459.33     4591.49    110.42 o 
  -1   0   1     1559.94     1615.12     16.81 o 
   1   0   1     6760.37     6818.06    580.34 o 
   2   0   1        9.08       10.01      1.11 o 
   3   0   1       18.39       19.52      1.70 o 
   4   0   1      519.40      585.47     30.00 o 
   5   0   1        5.99        8.51      1.83 o 
   6   0   1      119.70      117.98      5.49 o 
   7   0   1      103.92      105.42      5.73 o 
   8   0   1       53.62       56.50      4.79 o 
   9   0   1        5.94        8.47      3.75 o 
  10   0   1       14.29       19.96      6.05 o 
  -9   1   1       13.32       13.67      4.60 o 
  -8   1   1        0.12        0.00      2.66 o 
  -7   1   1       41.27       43.42      6.65 o 
  -6   1   1      545.51      582.18     43.06 o 
  -5   1   1     1305.34     1447.81     93.48 o 
  -4   1   1     1026.43     1102.81     67.13 o 
  -3   1   1      206.85      233.00      8.12 o 
  -2   1   1        5.00        4.53      0.66 o 
  -1   1   1      231.69      242.42      9.43 o 
   0   1   1      133.14      139.70      3.27 o 
   2   1   1      212.23      251.14     12.10 o 
   3   1   1      588.65      585.94     38.10 o 
   4   1   1      210.23      223.78     13.00 o 
   5   1   1        0.42        0.14      1.07 o 
   6   1   1        5.23        3.96      1.83 o 
   7   1   1      283.30      282.54     16.75 o 
   8   1   1      102.32       99.77      6.20 o 
   9   1   1       52.82       56.38      5.68 o 
  10   1   1       14.75       21.05      6.05 o 
  -9   2   1        4.73        8.83      4.72 o 
  -8   2   1        7.06       12.10      4.48 o 
  -7   2   1      115.31      101.24      8.95 o 
  -6   2   1      201.98      209.31     33.02 o 
  -5   2   1      524.34      528.11     36.87 o 
  -4   2   1     2149.58     2404.31    130.99 o 
  -3   2   1     1393.80     1465.14     56.34 o 
  -2   2   1      209.78      229.53      5.43 o 
  -1   2   1      514.30      541.49      7.44 o 
   0   2   1     1371.08     1487.39     55.39 o 
   1   2   1       25.67       26.67      1.23 o 
   2   2   1      560.04      551.35     25.04 o 
   3   2   1      325.34      315.02      6.00 o 
   4   2   1       74.42       76.36      3.80 o 
   5   2   1        2.61        3.58      1.53 o 
   6   2   1        9.82       11.19      2.52 o 
   7   2   1      469.40      476.17     19.59 o 
   8   2   1      199.35      215.13      9.02 o 
   9   2   1       58.57       67.56      5.90 o 
  10   2   1        9.90       16.33      5.20 o 
  -9   3   1       26.67       43.42      8.35 o 
  -8   3   1       12.64       12.34      4.60 o 
  -7   3   1      265.19      269.25     15.12 o 
  -6   3   1       55.81       68.89     10.22 o 
  -5   3   1       63.93       57.23      9.37 o 
  -4   3   1      467.17      489.59     32.66 o 
  -3   3   1      156.54      153.99     13.73 o 
  -2   3   1        0.81        1.01      0.89 o 
  -1   3   1      618.71      693.22      9.32 o 
   0   3   1       73.09       94.99      3.09 o 
   1   3   1      343.95      390.17     20.55 o 
   2   3   1      115.33      124.79      3.09 o 
   3   3   1      524.99      561.02     19.02 o 
   4   3   1      422.34      401.81      8.76 o 
   5   3   1      127.61      112.24      5.26 o 
   6   3   1      120.23      105.04     11.25 o 
   7   3   1      110.72      106.48     12.40 o 
   8   3   1      186.06      204.82      9.02 o 
   9   3   1       59.30       68.02      6.14 o 
  10   3   1        8.17        7.45      3.27 o 
  -8   4   1       87.18       69.31      9.68 o 
  -7   4   1       69.43       53.58      7.98 o 
  -6   4   1       26.56       26.81      6.83 o 
  -5   4   1       27.47       37.24      4.90 o 
  -4   4   1       18.56       18.23      2.73 o 
  -3   4   1       99.08       96.97      6.41 o 
  -2   4   1      103.43      137.57      7.74 o 
  -1   4   1      432.53      434.08      5.64 o 
   0   4   1      212.53      221.39      6.05 o 
   1   4   1      306.12      329.30     19.71 o 
   2   4   1        1.91        1.41      0.84 o 
   3   4   1      415.27      426.38      9.18 o 
   4   4   1     3243.72     3488.47    181.20 o 
   5   4   1      597.82      556.26     23.10 o 
   6   4   1      214.93      205.52      8.03 o 
   7   4   1       66.46       61.68      6.11 o 
   8   4   1       42.48       47.26      5.15 o 
   9   4   1       29.70       37.02      5.09 o 
  -8   5   1       70.03       79.35     10.40 o 
  -7   5   1       90.10       96.63     17.84 o 
  -6   5   1        3.56        6.42      2.46 o 
  -5   5   1       44.37       40.54      4.31 o 
  -4   5   1       11.85       11.13      2.44 o 
  -3   5   1       10.15        8.99      2.17 o 
  -2   5   1       27.36       23.50      2.90 o 
  -1   5   1      170.24      159.25      3.97 o 
   0   5   1      223.55      226.03      7.42 o 
   1   5   1       42.69       45.50      2.51 o 
   2   5   1      161.84      168.37      6.36 o 
   3   5   1       15.55       12.33      1.69 o 
   4   5   1     1235.63     1308.28     57.77 o 
   5   5   1      482.97      479.89     30.12 o 
   6   5   1      371.97      333.27     20.44 o 
   7   5   1       24.70       22.71      3.82 o 
   8   5   1        0.48        0.55      2.35 o 
   9   5   1        3.28        2.30      4.11 o 
  -7   6   1       22.33       19.93      4.17 o 
  -6   6   1       18.40       25.26      4.27 o 
  -5   6   1       29.73       28.21      4.35 o 
  -4   6   1        1.86        2.83      1.86 o 
  -3   6   1       88.98      101.82      5.82 o 
  -2   6   1      197.10      189.44     16.57 o 
  -1   6   1      643.87      665.89     13.25 o 
   0   6   1     1037.92     1042.14     47.67 o 
   1   6   1      981.19      991.00     49.64 o 
   2   6   1      198.29      207.24     11.17 o 
   3   6   1      120.01      116.86      9.12 o 
   4   6   1      261.21      240.28     15.72 o 
   5   6   1       94.68       97.55      5.82 o 
   6   6   1      107.81       96.74      9.07 o 
   7   6   1       40.80       34.91      4.83 o 
   8   6   1        7.19        7.68      3.31 o 
   9   6   1       43.78       41.00      8.59 o 
  -7   7   1        1.93        2.75      2.81 o 
  -6   7   1        1.43        1.59      2.26 o 
  -5   7   1        5.27        6.53      2.91 o 
  -4   7   1      339.56      323.28     36.47 o 
  -3   7   1       44.18       47.00      4.83 o 
  -2   7   1        3.46        3.33      2.05 o 
  -1   7   1       73.00       70.58      5.16 o 
   0   7   1      732.69      774.36     20.93 o 
   1   7   1     1036.98     1017.24     78.60 o 
   2   7   1      972.59     1038.63     72.84 o 
   3   7   1      171.89      168.17     12.19 o 
   4   7   1        0.93        1.69      1.74 o 
   5   7   1        2.78        4.96      2.34 o 
   6   7   1       17.21       19.13      3.68 o 
   7   7   1        8.43       12.35      3.48 o 
   8   7   1        6.91        6.05      5.08 o 
  -6   8   1        1.92        2.78      2.84 o 
  -5   8   1        7.60       12.82      3.59 o 
  -4   8   1      165.81      158.05     19.78 o 
  -3   8   1      142.44      131.38     13.67 o 
  -2   8   1      257.85      244.13     20.74 o 
  -1   8   1       47.13       45.88      4.88 o 
   0   8   1       16.08       18.48      3.54 o 
   1   8   1        1.70        0.00      1.96 o 
   2   8   1     1362.05     1345.74    171.09 o 
   3   8   1      185.83      174.48     14.18 o 
   4   8   1       17.86       19.83      3.68 o 
   5   8   1        1.87        3.58      2.42 o 
   6   8   1        5.31        5.99      2.73 o 
   7   8   1       12.97       19.47      5.81 o 
  -4   9   1       46.18       61.14      6.63 o 
  -3   9   1      177.20      175.62     11.07 o 
  -2   9   1      160.11      157.49      9.92 o 
  -1   9   1      119.66      122.44      7.61 o 
   0   9   1       48.30       48.39      5.35 o 
   1   9   1      113.77      114.99      7.22 o 
   2   9   1       19.72       26.36      4.36 o 
   3   9   1        1.75        3.75      2.41 o 
   4   9   1        2.10        2.15      2.38 o 
   5   9   1        0.21        2.66      2.66 o 
   6   9   1        0.93        0.48      2.90 o 
  -3  10   1       35.05       37.91      5.97 o 
  -2  10   1      147.03      143.78     11.25 o 
  -1  10   1      176.34      174.58      9.70 o 
   0  10   1       22.03       24.38      4.83 o 
   1  10   1       16.29       16.83      4.35 o 
   2  10   1       11.27       10.34      3.76 o 
   4  10   1        3.52        7.62      3.75 o 
   5  10   1       29.49       29.03      6.77 o 
   1  11   1        0.43        2.42      4.84 o 
  -3 -10   2        5.64        2.18      5.68 o 
  -2 -10   2       27.24       38.22      8.95 o 
  -1 -10   2       53.53       58.42      9.92 o 
   0 -10   2       42.51       42.94      9.07 o 
   1 -10   2       67.87       75.23     11.01 o 
   2 -10   2       15.16       16.81      7.02 o 
  -5  -9   2      119.53      121.80     12.58 o 
  -4  -9   2       95.96      110.19     11.97 o 
  -3  -9   2       82.91       93.26     10.77 o 
  -2  -9   2       33.82       38.10      8.22 o 
  -1  -9   2        0.28        0.00      3.87 o 
   0  -9   2       29.46       29.88      7.14 o 
   1  -9   2      163.00      162.56     13.06 o 
   2  -9   2        6.74       11.61      5.56 o 
   3  -9   2        4.31        2.42      4.48 o 
   4  -9   2        3.50        3.39      4.23 o 
  -6  -8   2       10.98       16.34      4.18 o 
  -5  -8   2       21.91       24.31      6.77 o 
  -4  -8   2       88.05       91.44      9.92 o 
  -3  -8   2      131.12      122.29     11.25 o 
  -2  -8   2      208.24      203.57     13.18 o 
  -1  -8   2       26.05       25.52      6.17 o 
   0  -8   2       40.77       42.21      7.50 o 
   1  -8   2        0.46        0.00      2.90 o 
   2  -8   2       59.07       65.32      8.95 o 
   3  -8   2       30.12       35.20      7.38 o 
   4  -8   2       37.11       22.38      6.29 o 
   5  -8   2        3.43        5.44      4.60 o 
   6  -8   2       13.33       17.90      6.41 o 
  -7  -7   2       73.15       76.89      7.52 o 
  -6  -7   2       15.72       18.16      4.41 o 
  -5  -7   2       15.74       17.39      3.85 o 
  -4  -7   2       11.42        7.85      4.48 o 
  -3  -7   2       36.95       47.41      7.14 o 
  -2  -7   2       46.86       45.72      7.02 o 
  -1  -7   2       61.58       53.70      7.26 o 
   0  -7   2        4.93        4.35      3.39 o 
   1  -7   2       25.47       23.47      5.56 o 
   2  -7   2       53.77       45.00      7.02 o 
   3  -7   2       14.13       18.75      5.32 o 
   4  -7   2      334.54      323.68     16.93 o 
   5  -7   2      154.23      137.65     11.61 o 
   6  -7   2       26.50       28.67      6.65 o 
   7  -7   2        7.73        9.92      5.08 o 
  -8  -6   2       15.25       19.48      4.80 o 
  -7  -6   2      124.54      107.30      8.71 o 
  -6  -6   2       48.12       42.00      5.38 o 
  -5  -6   2       14.45       13.79      3.37 o 
  -4  -6   2       43.01       39.58      4.48 o 
  -3  -6   2       14.53       13.14      2.86 o 
  -2  -6   2       47.34       47.54      5.81 o 
  -1  -6   2       12.87       13.91      4.11 o 
   0  -6   2       98.92       84.06      7.50 o 
   1  -6   2       48.82       44.15      6.17 o 
   2  -6   2       35.95       33.63      5.68 o 
   3  -6   2       30.56       28.79      5.44 o 
   4  -6   2      150.47      140.67     10.40 o 
   5  -6   2      554.05      537.53     21.17 o 
   6  -6   2      168.89      144.90     11.61 o 
   7  -6   2        9.40        9.68      3.99 o 
  -8  -5   2       11.87       10.61      3.65 o 
  -7  -5   2       29.67       29.60      4.69 o 
  -6  -5   2       46.68       42.40      4.96 o 
  -5  -5   2        6.55        8.13      2.82 o 
  -4  -5   2       14.37       11.07      2.65 o 
  -3  -5   2        0.50        0.00      1.41 o 
  -2  -5   2      121.59      125.19      8.47 o 
  -1  -5   2        0.66        0.00      1.94 o 
   0  -5   2      117.28      123.37      8.10 o 
   1  -5   2      719.19      830.12     20.80 o 
   2  -5   2       68.88       63.99      6.17 o 
   3  -5   2      107.97       91.44      7.50 o 
   4  -5   2      412.82      377.14     15.60 o 
   5  -5   2      117.08      124.46      9.68 o 
   6  -5   2      155.75      143.09     10.89 o 
   7  -5   2       35.30       37.13      6.89 o 
   8  -5   2        0.10        1.09      3.14 o 
  -9  -4   2        1.53        3.95      3.02 o 
  -8  -4   2        4.62        5.17      2.57 o 
  -7  -4   2       11.46        8.59      4.35 o 
  -6  -4   2       27.75       21.17      3.68 o 
  -5  -4   2       27.68       28.22      3.81 o 
  -4  -4   2       38.92       42.93      4.10 o 
  -3  -4   2      215.55      185.42     10.34 o 
  -2  -4   2       14.91       14.39      3.39 o 
  -1  -4   2      374.40      370.24     12.46 o 
   0  -4   2     1059.06     1110.98     21.65 o 
   1  -4   2     3611.01     4263.80     46.69 o 
   2  -4   2     1090.82     1088.36     22.50 o 
   3  -4   2      768.16      727.23     49.53 o 
   4  -4   2      193.21      193.29     10.52 o 
   5  -4   2       30.44       27.58      5.08 o 
   6  -4   2       44.93       45.72      6.65 o 
   7  -4   2      171.98      170.06     11.97 o 
   8  -4   2        0.52        0.00      2.30 o 
   9  -4   2        1.43        2.66      3.27 o 
  -9  -3   2        0.25        2.79      2.82 o 
  -8  -3   2        0.41        0.91      2.22 o 
  -7  -3   2        0.39        0.24      1.79 o 
  -6  -3   2       13.28       17.05      3.21 o 
  -5  -3   2       60.77       48.45      4.06 o 
  -4  -3   2      140.94      119.10      5.68 o 
  -3  -3   2       83.84       63.80      3.93 o 
  -2  -3   2       18.86       13.91      3.02 o 
  -1  -3   2       18.23       18.99      3.14 o 
   0  -3   2      104.40      132.81      6.65 o 
   1  -3   2     2578.89     3100.09     35.20 o 
   2  -3   2     2732.51     2652.40    269.67 o 
   3  -3   2     1390.63     1366.59     89.02 o 
   4  -3   2       44.59       41.13      2.98 o 
   5  -3   2       11.90       17.30      4.11 o 
   6  -3   2      228.90      212.28     11.97 o 
   7  -3   2      414.96      400.00     17.66 o 
   8  -3   2        8.78       11.01      4.48 o 
   9  -3   2       15.85       12.94      4.72 o 
  -9  -2   2        5.57        7.86      4.48 o 
  -8  -2   2        7.34       10.80      3.19 o 
  -7  -2   2      107.82      111.74      6.71 o 
  -6  -2   2        0.21        0.54      1.57 o 
  -5  -2   2       48.81       43.52      3.97 o 
  -4  -2   2     1174.48     1158.28     20.02 o 
  -3  -2   2     1667.71     1576.49     49.95 o 
  -2  -2   2     1479.46     1369.22     21.89 o 
  -1  -2   2     2586.51     2743.75     30.36 o 
   0  -2   2      243.50      254.97      7.98 o 
   1  -2   2      145.27      133.90      5.81 o 
   2  -2   2      605.13      593.95     59.87 o 
   3  -2   2     1565.58     1522.76     67.67 o 
   4  -2   2       97.87      106.12     12.82 o 
   5  -2   2      276.73      266.80      9.07 o 
   6  -2   2      344.37      365.68     14.82 o 
   7  -2   2        0.22        0.85      2.30 o 
   8  -2   2        3.63        7.02      3.87 o 
   9  -2   2       21.51       28.06      6.53 o 
  -9  -1   2        1.10        1.21      3.27 o 
  -8  -1   2        7.09        8.22      2.94 o 
  -7  -1   2       74.69       77.23      5.56 o 
  -6  -1   2       10.09       14.77      2.90 o 
  -5  -1   2      255.60      271.95      8.36 o 
  -4  -1   2      233.52      234.50      6.65 o 
  -3  -1   2      519.96      495.63      9.23 o 
  -2  -1   2      346.91      310.61      9.31 o 
  -1  -1   2    35037.84    33577.98    197.28 o 
   0  -1   2      548.42      655.22     11.01 o 
   1  -1   2      144.40      138.25      5.08 o 
   2  -1   2        4.18        3.90      1.03 o 
   3  -1   2      147.26      117.11      3.96 o 
   4  -1   2      797.41      768.98     11.29 o 
   5  -1   2      428.61      467.77     12.94 o 
   6  -1   2       39.84       41.22      3.69 o 
   7  -1   2        7.52        6.76      2.22 o 
   8  -1   2       27.13       30.48      5.93 o 
   9  -1   2       22.33       22.98      5.81 o 
  10  -1   2       24.86       30.60      7.02 o 
  -9   0   2        3.34        4.11      3.87 o 
  -8   0   2       30.62       34.23      6.77 o 
  -7   0   2      104.00      105.21      6.24 o 
  -6   0   2      175.40      172.61     10.46 o 
  -5   0   2      248.04      241.79     12.76 o 
  -4   0   2      207.80      180.42      6.49 o 
  -3   0   2      261.84      236.34     11.49 o 
  -2   0   2     1125.93     1087.75     17.30 o 
  -1   0   2     5003.41     5356.15     41.85 o 
   0   0   2      272.39      290.05      5.81 o 
   1   0   2      623.11      672.02     84.12 o 
   2   0   2     3077.08     3369.14    223.71 o 
   3   0   2      755.28      779.29      9.91 o 
   4   0   2      633.87      717.45     28.12 o 
   5   0   2     1112.19     1135.63     66.40 o 
   6   0   2      336.31      313.84     26.01 o 
   7   0   2       99.95      106.73      5.75 o 
   8   0   2       22.54       25.57      3.72 o 
   9   0   2       41.97       48.62      7.62 o 
  10   0   2       38.74       58.30      8.71 o 
  -9   1   2       62.08       67.37      9.56 o 
  -8   1   2        4.71        4.23      3.02 o 
  -7   1   2      122.39      108.98      9.80 o 
  -6   1   2      486.18      457.33     17.42 o 
  -5   1   2      875.34      923.16     39.98 o 
  -4   1   2      752.64      769.07     59.57 o 
  -3   1   2       93.79       87.91      6.41 o 
  -2   1   2     1196.13     1156.10     27.52 o 
  -1   1   2      303.56      329.12      7.50 o 
   0   1   2        8.05       10.91      1.45 o 
   1   1   2       45.04       49.47      3.14 o 
   2   1   2      146.58      142.80      3.20 o 
   3   1   2       82.28       91.13      3.31 o 
   4   1   2      374.52      399.40     25.58 o 
   5   1   2     1036.90     1063.74     73.36 o 
   6   1   2      477.68      451.03     30.84 o 
   7   1   2      261.50      259.13     30.90 o 
   8   1   2      106.51      100.83      9.19 o 
   9   1   2       18.81       20.32      3.93 o 
  10   1   2       39.78       48.87      7.98 o 
  -9   2   2      128.53      161.11     13.91 o 
  -8   2   2        3.85        9.68      4.72 o 
  -7   2   2       20.19       21.05      5.44 o 
  -6   2   2       72.18       75.48      7.62 o 
  -5   2   2      504.64      537.33     51.83 o 
  -4   2   2      207.21      215.79     23.10 o 
  -3   2   2      824.25      866.35     16.51 o 
  -2   2   2      155.39      145.49      6.35 o 
  -1   2   2     1399.80     1565.13     41.76 o 
   0   2   2       57.95       49.86      3.34 o 
   1   2   2      882.51     1016.99     14.76 o 
   2   2   2       28.75       28.14      2.36 o 
   3   2   2       23.53       19.95      1.86 o 
   4   2   2      320.54      331.29      7.37 o 
   5   2   2      431.24      440.86     25.94 o 
   6   2   2      418.91      419.00     10.29 o 
   7   2   2      209.46      218.72      8.38 o 
   8   2   2      113.07      111.44      6.57 o 
   9   2   2       19.75       21.56      3.89 o 
  10   2   2       17.97       22.20      4.35 o 
  -9   3   2       38.14       45.72      9.07 o 
  -8   3   2       28.42       30.96      7.14 o 
  -7   3   2       41.01       41.00      7.26 o 
  -6   3   2        7.30        7.72      2.78 o 
  -5   3   2       45.25       46.51      4.17 o 
  -4   3   2        0.70        1.44      1.32 o 
  -3   3   2     1757.93     1882.69     68.88 o 
  -2   3   2       16.76       13.04      1.45 o 
  -1   3   2      257.79      287.11     13.11 o 
   0   3   2      499.78      518.58     20.97 o 
   1   3   2      463.20      514.29     25.86 o 
   2   3   2     9236.63    10525.43    357.00 o 
   3   3   2     1541.71     1491.96     58.49 o 
   4   3   2      317.80      309.05      5.40 o 
   5   3   2      238.91      224.96      7.08 o 
   6   3   2      336.30      309.81     17.05 o 
   7   3   2      213.40      231.67      8.75 o 
   8   3   2       58.34       70.21      8.47 o 
   9   3   2       24.33       28.06      4.47 o 
  10   3   2        2.90        2.14      2.67 o 
  -8   4   2       17.56       20.32      6.77 o 
  -7   4   2       11.59       16.69      5.56 o 
  -6   4   2        3.31        6.60      2.32 o 
  -5   4   2        0.24        0.06      1.45 o 
  -4   4   2       92.75      100.78      6.89 o 
  -3   4   2       94.22       89.41      4.74 o 
  -2   4   2      386.80      385.84      8.84 o 
  -1   4   2       24.80       21.66      1.86 o 
   0   4   2       46.76       52.63      2.82 o 
   1   4   2      171.02      187.46      7.44 o 
   2   4   2     2517.74     2907.85    142.97 o 
   3   4   2     1675.03     1748.93     47.72 o 
   4   4   2     2246.78     2348.47     53.08 o 
   5   4   2      184.84      163.50      6.30 o 
   6   4   2        6.12        5.11      2.78 o 
   7   4   2        2.33        1.45      1.88 o 
   8   4   2      105.54      110.70      6.77 o 
   9   4   2        9.71       16.87      3.89 o 
  10   4   2        5.42        7.98      5.44 o 
  -8   5   2        5.54        7.74      4.84 o 
  -7   5   2       37.12       42.82      7.86 o 
  -6   5   2       22.68       22.57      3.91 o 
  -5   5   2       33.33       30.11      3.93 o 
  -4   5   2        0.74        1.74      1.41 o 
  -3   5   2       39.27       36.83      3.70 o 
  -2   5   2      293.51      285.91     17.30 o 
  -1   5   2     1419.15     1358.54     21.18 o 
   0   5   2      753.46      776.78      9.35 o 
   1   5   2      324.14      317.70     19.72 o 
   2   5   2      339.53      335.57     20.56 o 
   3   5   2      258.39      253.20     10.07 o 
   4   5   2      450.60      442.71     10.98 o 
   5   5   2      593.46      623.24     27.88 o 
   6   5   2      125.11      110.74      7.98 o 
   7   5   2       91.09       93.15      6.04 o 
   8   5   2       13.23       11.13      3.51 o 
   9   5   2        0.51        0.73      3.63 o 
  -7   6   2        1.25        0.58      2.21 o 
  -6   6   2      134.39      133.22     14.39 o 
  -5   6   2       14.51       15.83      3.46 o 
  -4   6   2        1.72        1.45      1.71 o 
  -3   6   2        1.51        0.39      1.34 o 
  -2   6   2      293.59      270.19     10.28 o 
  -1   6   2     1213.09     1193.86     60.78 o 
   0   6   2     1469.93     1523.03     19.99 o 
   1   6   2     1062.52     1068.12     44.24 o 
   2   6   2      126.82      117.82      7.41 o 
   3   6   2        5.18        4.88      1.43 o 
   4   6   2        7.82        6.15      1.53 o 
   5   6   2       33.24       35.10      5.08 o 
   6   6   2       30.18       33.28      6.23 o 
   7   6   2        1.71        0.24      2.42 o 
   8   6   2        4.23        3.51      4.11 o 
   9   6   2        2.67        4.11      5.08 o 
  -6   7   2       51.10       57.34      6.11 o 
  -5   7   2       58.71       69.91      6.47 o 
  -4   7   2      117.70      118.20     11.25 o 
  -3   7   2       90.37       91.43      8.29 o 
  -2   7   2       36.84       34.95      4.08 o 
  -1   7   2       44.94       43.54      4.30 o 
   0   7   2     2163.39     2262.47     26.15 o 
   1   7   2      579.44      582.98     42.30 o 
   2   7   2      204.90      205.60      8.29 o 
   3   7   2       49.84       46.84      3.33 o 
   4   7   2       22.99       25.67      5.75 o 
   5   7   2        0.69        1.44      1.99 o 
   6   7   2       20.13       25.76      5.81 o 
   7   7   2       32.99       41.49      7.38 o 
   8   7   2       33.36       33.26      7.26 o 
  -5   8   2       79.72       75.46      6.75 o 
  -4   8   2      166.16      177.75     19.59 o 
  -3   8   2      208.85      202.29     22.07 o 
  -2   8   2       76.25       67.39      7.38 o 
  -1   8   2       24.76       23.00      3.87 o 
   0   8   2       54.85       49.55      4.87 o 
   1   8   2       28.17       27.87      3.89 o 
   2   8   2        0.49        1.14      1.64 o 
   3   8   2       24.28       22.62      3.11 o 
   4   8   2        1.41        2.54      2.42 o 
   5   8   2       11.36        7.26      3.63 o 
   6   8   2        6.87       12.34      4.23 o 
   7   8   2       22.89       19.84      5.56 o 
   8   8   2       26.09       31.45      7.62 o 
  -4   9   2      126.06      145.32     17.60 o 
  -3   9   2      338.74      324.65     15.54 o 
  -2   9   2      133.05      135.54      8.20 o 
  -1   9   2       19.80       22.15      4.96 o 
   0   9   2        5.40        6.81      2.99 o 
   1   9   2        5.24        3.40      2.55 o 
   2   9   2       20.65       17.18      5.20 o 
   3   9   2       78.42       78.04     12.76 o 
   4   9   2       10.38       12.46      4.23 o 
   5   9   2        0.40        4.96      3.14 o 
   6   9   2        5.66        8.47      3.63 o 
  -3  10   2        6.21        4.93      3.27 o 
  -2  10   2       61.11       62.77      8.35 o 
  -1  10   2       35.01       33.40      5.37 o 
   0  10   2        1.84        3.39      3.87 o 
   1  10   2       14.65       19.35      5.93 o 
   2  10   2       27.26       31.81      7.14 o 
   4  10   2       79.64       74.39      8.35 o 
   5  10   2       55.23       54.79      8.35 o 
   1  11   2        1.31        0.48      4.72 o 
  -1 -10   3       44.12       56.97     10.40 o 
   0 -10   3       16.22       20.32      7.62 o 
   1 -10   3       15.18       17.78      7.62 o 
  -4  -9   3      122.10      130.63     12.94 o 
  -3  -9   3       29.93       36.53      8.71 o 
  -2  -9   3        1.99        2.30      5.20 o 
  -1  -9   3        0.50        3.63      4.72 o 
   0  -9   3        7.97        8.95      5.44 o 
   1  -9   3       14.53       17.05      6.05 o 
   2  -9   3       64.40       61.57      9.68 o 
   3  -9   3        5.70        3.99      4.96 o 
   4  -9   3        4.69        3.02      4.84 o 
  -6  -8   3        6.70        7.14      6.29 o 
  -5  -8   3       11.78       19.59      6.77 o 
  -4  -8   3       35.19       40.64      8.10 o 
  -3  -8   3       46.31       54.19      8.95 o 
  -2  -8   3       10.65        9.07      4.96 o 
  -1  -8   3        1.52        1.33      3.75 o 
   0  -8   3       17.09       18.26      5.93 o 
   1  -8   3        5.70        2.18      3.99 o 
   2  -8   3      183.77      187.36     13.67 o 
   3  -8   3      106.90      100.39     10.40 o 
   4  -8   3       22.78       23.59      6.89 o 
   5  -8   3       12.57       16.33      5.32 o 
  -7  -7   3       13.23       21.77      7.74 o 
  -6  -7   3       33.76       37.25      8.10 o 
  -5  -7   3        1.75        1.57      3.99 o 
  -4  -7   3        5.07        2.90      3.99 o 
  -3  -7   3       21.12       21.77      5.68 o 
  -2  -7   3       49.39       55.40      7.74 o 
  -1  -7   3        5.05        1.81      3.02 o 
   0  -7   3        0.40        1.33      3.39 o 
   1  -7   3        6.33        7.74      3.87 o 
   2  -7   3       77.25       78.02      8.59 o 
   3  -7   3      284.60      281.95     15.36 o 
   4  -7   3      174.04      156.64     11.85 o 
   5  -7   3       39.80       41.49      7.62 o 
   6  -7   3        6.80        9.07      4.11 o 
  -7  -6   3        6.11       11.61      6.05 o 
  -6  -6   3       79.95       69.07      9.56 o 
  -5  -6   3        1.03        2.78      3.63 o 
  -4  -6   3        0.36        0.00      2.42 o 
  -3  -6   3        4.58        7.50      3.99 o 
  -2  -6   3       35.66       43.30      6.41 o 
   0  -6   3       22.89       15.97      4.72 o 
   1  -6   3       17.23       18.26      4.48 o 
   2  -6   3      126.43      134.87      9.68 o 
   3  -6   3      242.30      252.80     13.67 o 
   4  -6   3      233.31      201.51     12.58 o 
   5  -6   3      105.22      107.89      9.92 o 
   6  -6   3       54.18       61.93      7.74 o 
   7  -6   3        0.28        3.99      3.63 o 
  -8  -5   3       10.52        9.07      5.08 o 
  -7  -5   3        1.95        3.51      3.87 o 
  -6  -5   3       22.48       21.05      6.05 o 
  -5  -5   3       44.64       50.44      7.74 o 
  -4  -5   3        9.93        9.56      3.87 o 
  -3  -5   3        1.98        1.57      2.42 o 
  -2  -5   3       57.43       48.50      6.05 o 
  -1  -5   3     1375.51     1531.90     30.00 o 
   0  -5   3      554.97      601.27     18.26 o 
   1  -5   3      954.69      997.04     23.71 o 
   2  -5   3       62.26       51.89      6.29 o 
   3  -5   3       13.20       11.81      2.27 o 
   4  -5   3       90.31       83.82      7.74 o 
   5  -5   3      497.75      484.79     19.11 o 
   6  -5   3       17.22       15.00      4.84 o 
   7  -5   3        2.07        5.93      3.27 o 
   8  -5   3        3.60        3.87      3.51 o 
  -8  -4   3        1.08        0.00      3.63 o 
  -7  -4   3        6.46        5.44      3.75 o 
  -6  -4   3       12.31        8.22      3.99 o 
  -5  -4   3        8.12        9.43      3.99 o 
  -4  -4   3       12.46       12.10      4.11 o 
  -3  -4   3        9.52        7.50      3.14 o 
  -2  -4   3      174.28      160.15      9.31 o 
  -1  -4   3      757.55      765.29     19.35 o 
   0  -4   3     1359.82     1488.96     26.85 o 
   1  -4   3     1699.90     1981.13     31.45 o 
   2  -4   3      756.52      802.66     20.08 o 
   3  -4   3      166.34      136.24     20.99 o 
   4  -4   3      160.93      143.44      6.83 o 
   5  -4   3      536.64      530.15     18.75 o 
   6  -4   3       21.37       12.22      4.11 o 
   7  -4   3       75.71       72.45      8.10 o 
   8  -4   3        4.83        3.75      3.51 o 
   9  -4   3        0.42        0.24      3.14 o 
  -9  -3   3       27.31       28.42      7.38 o 
  -8  -3   3        2.53        2.78      3.02 o 
  -7  -3   3        2.11        0.00      2.30 o 
  -6  -3   3       40.78       41.37      6.53 o 
  -4  -3   3      299.09      236.11     11.73 o 
  -3  -3   3      362.58      345.45     13.55 o 
  -2  -3   3       91.82       84.19      6.65 o 
  -1  -3   3       23.49       26.49      3.87 o 
   0  -3   3      304.59      328.03     11.25 o 
   1  -3   3      456.25      460.48     13.31 o 
   2  -3   3      184.79      162.96     26.37 o 
   3  -3   3       15.37       18.07      2.30 o 
   4  -3   3       37.18       33.58      3.02 o 
   5  -3   3        2.79        2.43      1.63 o 
   6  -3   3       86.68       74.15      7.38 o 
   7  -3   3        6.86        5.44      3.39 o 
   8  -3   3       83.63       79.83      8.71 o 
   9  -3   3       29.70       32.17      6.89 o 
  -9  -2   3       20.83       26.13      7.02 o 
  -8  -2   3        2.83        8.10      4.23 o 
  -7  -2   3       23.95       26.13      6.05 o 
  -6  -2   3       21.16       19.23      4.84 o 
  -5  -2   3      153.62      132.93      9.31 o 
  -4  -2   3      379.79      342.30     13.55 o 
  -2  -2   3      343.10      338.80     11.49 o 
  -1  -2   3      168.62      172.00      7.74 o 
   0  -2   3      340.99      380.16     10.77 o 
   1  -2   3     1153.25     1421.35     21.41 o 
   2  -2   3      486.34      506.50     62.35 o 
   3  -2   3      287.14      286.16     20.99 o 
   4  -2   3      172.82      156.66      5.53 o 
   5  -2   3        2.45        1.88      1.32 o 
   6  -2   3        9.84       10.27      2.27 o 
   7  -2   3       26.29       22.26      4.96 o 
   8  -2   3       20.49       19.47      5.20 o 
   9  -2   3       73.07       78.98      8.71 o 
  -9  -1   3        4.04        6.89      4.35 o 
  -8  -1   3       19.45       27.94      6.53 o 
  -7  -1   3       56.70       66.28      8.22 o 
  -6  -1   3       63.17       57.21      7.38 o 
  -5  -1   3       13.81       16.21      4.35 o 
  -4  -1   3       54.86       62.17      5.93 o 
  -3  -1   3     2306.10     2253.40     32.17 o 
  -2  -1   3      486.36      457.21     12.46 o 
  -1  -1   3      435.17      413.67     10.64 o 
   0  -1   3      577.87      633.93     12.34 o 
   1  -1   3      551.25      616.88    100.27 o 
   2  -1   3      230.23      232.13     29.33 o 
   3  -1   3     1131.36     1229.33     91.08 o 
   4  -1   3      131.87      137.80      5.04 o 
   5  -1   3      136.43      140.62      5.55 o 
   6  -1   3       55.46       51.56      4.01 o 
   7  -1   3      123.16      122.30      6.20 o 
   8  -1   3       60.01       62.78      7.26 o 
   9  -1   3       61.64       65.32      8.59 o 
  10  -1   3       47.58       61.57      9.07 o 
  -9   0   3        7.64        1.81      4.23 o 
  -8   0   3       50.51       46.45      8.10 o 
  -7   0   3      204.18      188.93     12.70 o 
  -6   0   3      371.02      375.08     16.45 o 
  -5   0   3      215.08      181.92     10.64 o 
  -4   0   3      169.68      164.14      6.71 o 
  -3   0   3       87.33       96.40      6.29 o 
  -2   0   3       53.76       45.84      3.99 o 
  -1   0   3       17.27       14.39      2.30 o 
   0   0   3     1453.68     1614.39     18.26 o 
   1   0   3      128.52      170.06     31.81 o 
   2   0   3     1580.90     1766.16    170.67 o 
   3   0   3      363.13      317.52     14.58 o 
   4   0   3      521.64      446.35      8.66 o 
   5   0   3      248.05      217.90      7.68 o 
   6   0   3      425.81      423.11     26.61 o 
   7   0   3      173.87      169.07     12.94 o 
   8   0   3       95.94       96.18      6.06 o 
   9   0   3       34.45       36.77      6.77 o 
  10   0   3       32.59       40.04      7.38 o 
  -9   1   3        4.47        5.08      5.08 o 
  -8   1   3       30.01       31.93      7.14 o 
  -7   1   3      117.60      115.75     10.40 o 
  -6   1   3      128.31      119.63      9.68 o 
  -5   1   3      455.93      448.44     49.11 o 
  -4   1   3       81.52       78.07      4.12 o 
  -3   1   3       51.31       53.63      3.11 o 
  -2   1   3       93.27       71.24      4.72 o 
  -1   1   3      251.44      274.21      7.62 o 
   0   1   3      130.35      144.47      5.62 o 
   1   1   3      455.59      390.93      9.80 o 
   2   1   3      851.07      894.17     65.38 o 
   3   1   3      226.91      240.71      9.74 o 
   4   1   3       56.78       51.92      3.03 o 
   5   1   3      173.06      129.40      5.20 o 
   6   1   3     1061.65      991.89     54.79 o 
   7   1   3      397.69      405.74     10.98 o 
   8   1   3       97.73      106.98      6.33 o 
   9   1   3        0.96        1.26      2.06 o 
  10   1   3        0.22        1.09      2.90 o 
  -9   2   3        4.17        9.43      5.56 o 
  -8   2   3       38.14       37.13      7.62 o 
  -7   2   3       27.03       26.97      6.17 o 
  -6   2   3       10.99       12.94      4.35 o 
  -5   2   3      365.18      394.82     29.33 o 
  -4   2   3        6.02        6.26      1.79 o 
  -3   2   3       36.66       39.17      2.95 o 
  -2   2   3        0.60        1.27      0.94 o 
  -1   2   3      294.34      279.77      5.65 o 
   0   2   3     1406.61     1483.38     19.90 o 
   1   2   3     1088.98     1113.15     17.30 o 
   2   2   3      624.90      607.56     13.55 o 
   3   2   3     1376.72     1392.92     15.72 o 
   4   2   3      719.69      750.52     28.73 o 
   5   2   3      218.45      214.53      7.26 o 
   6   2   3      142.27      140.52      7.98 o 
   7   2   3      430.00      438.45     12.10 o 
   8   2   3      108.03      103.28      6.26 o 
   9   2   3        1.39        3.03      2.30 o 
  10   2   3       23.95       29.88      7.02 o 
  -8   3   3       13.08       17.42      6.05 o 
  -7   3   3        1.65        1.69      3.02 o 
  -6   3   3        4.16        4.23      3.14 o 
  -5   3   3       32.08       31.37      3.62 o 
  -4   3   3      116.18      115.03      6.11 o 
  -3   3   3       64.83       64.98      2.62 o 
  -2   3   3        1.39        1.27      0.72 o 
  -1   3   3       27.07       23.76      1.66 o 
   0   3   3     1703.05     1801.36     83.65 o 
   1   3   3      958.14     1008.77     55.88 o 
   2   3   3     2017.15     2383.45    161.90 o 
   3   3   3     2304.07     2530.60     19.35 o 
   4   3   3      401.76      387.15     13.85 o 
   5   3   3      307.55      302.54      7.96 o 
   6   3   3      112.99      115.86      5.68 o 
   7   3   3       39.57       43.06      4.41 o 
   8   3   3       48.04       47.49      4.80 o 
   9   3   3       19.18       23.59      6.17 o 
  10   3   3        0.25        0.00      3.75 o 
  -8   4   3       18.54       22.38      6.89 o 
  -7   4   3        1.55        2.06      3.02 o 
  -6   4   3       19.97       22.82      3.75 o 
  -5   4   3        1.67        2.26      1.63 o 
  -4   4   3       76.98       83.52      5.09 o 
  -3   4   3      388.99      386.11      9.79 o 
  -2   4   3      508.34      529.72     22.02 o 
  -1   4   3      204.48      211.43      9.21 o 
   0   4   3      171.92      168.03      6.01 o 
   1   4   3      727.22      714.12     28.51 o 
   2   4   3      272.39      252.90     11.83 o 
   3   4   3     2419.94     2651.86    108.86 o 
   4   4   3      623.27      596.49     20.77 o 
   5   4   3       55.50       44.89      2.66 o 
   6   4   3        0.53        1.19      1.69 o 
   7   4   3        6.52        5.61      2.55 o 
   8   4   3        3.44        2.90      3.39 o 
   9   4   3       42.58       44.03      7.98 o 
  10   4   3       12.59       14.15      6.53 o 
  -7   5   3        6.38       12.34      5.32 o 
  -6   5   3        1.17        0.85      1.97 o 
  -5   5   3        2.43        1.81      1.88 o 
  -4   5   3        1.77        1.03      1.63 o 
  -3   5   3      533.04      528.84     12.30 o 
  -2   5   3     1045.92     1065.03     16.46 o 
  -1   5   3     1816.26     1913.24     53.05 o 
   0   5   3      688.17      661.64     27.85 o 
   1   5   3       16.46       17.30      1.91 o 
   2   5   3        1.38        1.20      0.93 o 
   3   5   3      407.64      436.60     23.31 o 
   4   5   3      122.11      114.34      6.49 o 
   5   5   3      138.55      127.05      5.82 o 
   6   5   3        3.33        0.60      1.94 o 
   7   5   3        6.88       10.89      4.48 o 
   8   5   3      162.55      135.35     11.61 o 
   9   5   3       52.94       62.05      9.31 o 
  -7   6   3        5.35        4.23      4.60 o 
  -6   6   3       15.15       23.72      5.50 o 
  -5   6   3      165.15      176.12     27.46 o 
  -4   6   3       32.57       35.64      4.31 o 
  -3   6   3       27.65       27.62      3.67 o 
  -2   6   3      658.16      673.44     14.04 o 
  -1   6   3     1002.47      977.23     26.91 o 
   0   6   3     1091.80     1065.12     12.08 o 
   1   6   3      728.77      731.50     15.67 o 
   2   6   3       58.53       61.79      3.21 o 
   3   6   3      101.70      105.78      9.85 o 
   4   6   3        3.00        4.68      1.74 o 
   5   6   3       98.72      104.26      8.59 o 
   6   6   3       53.10       55.64      6.77 o 
   7   6   3       34.87       32.66      6.41 o 
   8   6   3       14.65       18.63      5.93 o 
   9   6   3       20.72       25.04      7.26 o 
  -6   7   3       25.02       29.99      4.91 o 
  -5   7   3      153.11      171.48     21.77 o 
  -4   7   3       95.17       94.13      8.83 o 
  -3   7   3       74.45       80.84      5.81 o 
  -2   7   3       23.90       28.61      3.84 o 
  -1   7   3       19.87       20.48      3.28 o 
   0   7   3        7.73        8.55      2.46 o 
   1   7   3      831.75      834.09     25.14 o 
   2   7   3       87.94       81.93      6.45 o 
   3   7   3        7.06        9.22      2.39 o 
   4   7   3       50.14       46.18      4.22 o 
   5   7   3        9.72        9.19      3.75 o 
   6   7   3      130.51      127.73     10.52 o 
   7   7   3      115.01      116.72     10.40 o 
   8   7   3       71.29       79.47      9.19 o 
  -5   8   3      152.33      163.89     12.22 o 
  -4   8   3      143.55      143.15     15.30 o 
  -3   8   3       74.43       71.00      5.86 o 
  -2   8   3       41.86       42.46      4.87 o 
  -1   8   3       42.83       41.07      4.56 o 
   0   8   3      317.21      294.00     13.61 o 
   1   8   3       97.35       87.21      8.35 o 
   2   8   3        1.63        3.02      2.22 o 
   3   8   3        1.70        0.87      1.61 o 
   4   8   3       11.05       11.49      3.87 o 
   5   8   3        1.05        0.00      2.30 o 
   6   8   3        1.09        0.24      2.06 o 
   7   8   3       63.09       71.73      8.83 o 
   8   8   3       53.81       53.83      9.19 o 
  -4   9   3       50.25       52.82      6.28 o 
  -3   9   3       91.62       89.17      7.86 o 
  -2   9   3       29.98       30.81      4.73 o 
  -1   9   3        4.07        3.99      3.87 o 
   0   9   3        7.77        8.35      4.48 o 
   1   9   3       56.19       60.36      8.10 o 
   2   9   3       56.79       57.57      7.98 o 
   3   9   3      100.60      105.68      7.44 o 
   4   9   3      116.88      110.19      9.56 o 
   5   9   3      113.26      109.71      9.92 o 
   6   9   3       15.04       20.08      5.56 o 
  -2  10   3        6.02        5.81      4.72 o 
  -1  10   3        0.66        3.99      3.99 o 
   0  10   3        9.76        3.51      4.35 o 
   1  10   3       18.13       21.41      6.53 o 
   2  10   3       25.06       22.98      6.65 o 
   3  10   3      127.49      135.95     12.10 o 
   5  10   3       56.89       53.83      8.35 o 
  -3  -9   4       15.55       15.24      7.02 o 
  -2  -9   4        0.09        1.57      4.84 o 
  -1  -9   4       11.07       10.52      5.93 o 
   0  -9   4       27.10       35.32      8.71 o 
   1  -9   4       44.14       40.16      9.07 o 
   2  -9   4       19.34       13.91      6.89 o 
   3  -9   4       13.48        9.07      4.84 o 
  -5  -8   4        4.40        5.81      5.93 o 
  -4  -8   4        5.75        8.47      5.68 o 
  -3  -8   4        6.32        7.98      5.56 o 
  -2  -8   4       11.08       11.73      5.56 o 
  -1  -8   4        5.19        9.92      4.96 o 
   0  -8   4        2.19        3.51      4.23 o 
   1  -8   4       14.47       17.78      5.81 o 
   2  -8   4       59.14       66.77      8.22 o 
   3  -8   4      129.58      111.28     10.52 o 
   4  -8   4       46.53       50.08      8.71 o 
   5  -8   4       32.53       36.04      7.98 o 
  -6  -7   4        0.59        0.12      4.84 o 
  -5  -7   4        1.63        0.00      3.51 o 
  -4  -7   4        8.02       11.25      5.44 o 
  -3  -7   4       47.34       46.21      7.86 o 
  -2  -7   4        5.06        5.68      4.35 o 
  -1  -7   4       16.19       17.90      5.68 o 
   0  -7   4       50.54       58.42      8.10 o 
   1  -7   4       93.96       91.81      8.95 o 
   2  -7   4       61.13       64.47      7.62 o 
   3  -7   4      106.21      107.17     10.04 o 
   4  -7   4      259.37      247.60     15.12 o 
   5  -7   4       42.46       41.73      7.62 o 
   6  -7   4        1.30        2.30      3.51 o 
  -7  -6   4        8.52       11.73      6.89 o 
  -6  -6   4        2.44        3.02      4.48 o 
  -5  -6   4        3.49        1.81      3.87 o 
  -4  -6   4        6.50        8.95      4.60 o 
  -3  -6   4      194.83      190.26     12.70 o 
  -2  -6   4       94.56       84.79      8.35 o 
  -1  -6   4      202.29      200.18     12.22 o 
   0  -6   4       95.32       95.07      8.59 o 
   1  -6   4       22.94       24.55      5.32 o 
   2  -6   4      105.99      103.54      8.83 o 
   3  -6   4      344.66      332.75     15.97 o 
   4  -6   4       51.94       57.82      7.98 o 
   5  -6   4       42.91       45.72      7.38 o 
   6  -6   4        1.21        3.75      2.90 o 
   7  -6   4       22.59       25.64      6.41 o 
  -7  -5   4        2.35        3.63      4.11 o 
  -6  -5   4        2.62        7.62      4.60 o 
  -5  -5   4       10.34       13.67      5.32 o 
  -4  -5   4       43.98       43.06      7.14 o 
  -2  -5   4      294.31      314.48     14.39 o 
  -1  -5   4      659.49      695.25     20.93 o 
   0  -5   4     1116.58     1111.58     26.13 o 
   2  -5   4       13.66       13.06      3.87 o 
   3  -5   4      262.73      248.50     39.85 o 
   4  -5   4       65.27       65.68      7.14 o 
   5  -5   4       98.25       93.14      8.83 o 
   6  -5   4       33.72       35.20      6.53 o 
   7  -5   4        0.38        2.78      3.14 o 
   8  -5   4        9.64       20.20      5.81 o 
  -8  -4   4        2.89        1.21      4.11 o 
  -7  -4   4        8.30        7.50      4.60 o 
  -6  -4   4       33.53       33.14      6.77 o 
  -5  -4   4       60.04       62.41      7.38 o 
  -4  -4   4       56.61       56.61      6.53 o 
  -3  -4   4       22.64       20.68      4.48 o 
  -2  -4   4       17.85       20.20      4.48 o 
  -1  -4   4       47.68       50.80      5.93 o 
   0  -4   4      574.51      652.19     18.51 o 
   1  -4   4      307.46      335.89     13.31 o 
   2  -4   4      113.52      102.81      7.98 o 
   3  -4   4       24.63       23.68      3.05 o 
   4  -4   4      188.09      180.44     11.01 o 
   5  -4   4      150.67      127.97      9.68 o 
   6  -4   4      382.35      381.01     17.05 o 
   7  -4   4       34.22       29.51      6.29 o 
   8  -4   4        4.51        5.20      3.02 o 
  -8  -3   4       16.76       17.78      5.81 o 
  -7  -3   4       10.95       11.01      4.72 o 
  -6  -3   4       65.78       63.14      7.74 o 
  -5  -3   4      848.30      719.20     23.10 o 
  -4  -3   4      326.66      280.50     13.55 o 
  -3  -3   4      308.89      299.24     13.43 o 
  -2  -3   4      547.99      511.40     16.21 o 
  -1  -3   4      322.08      308.32     12.10 o 
   0  -3   4       17.62       25.88      4.23 o 
   1  -3   4      299.95      341.09     12.10 o 
   2  -3   4      817.92      838.16    125.49 o 
   3  -3   4       50.17       42.43      3.43 o 
   4  -3   4       79.12       83.88      4.75 o 
   5  -3   4      513.86      490.69     11.35 o 
   6  -3   4       17.81       13.43      4.11 o 
   7  -3   4      113.23       97.13      8.95 o 
   8  -3   4      138.96      142.36     11.49 o 
   9  -3   4       16.95       22.98      6.05 o 
  -8  -2   4       20.55       26.61      7.26 o 
  -7  -2   4        2.67        2.30      3.63 o 
  -6  -2   4       10.75       13.43      5.08 o 
  -5  -2   4      249.05      232.23     13.06 o 
  -4  -2   4      198.33      181.55     10.77 o 
  -3  -2   4       78.87       71.97      6.41 o 
  -2  -2   4     1385.73     1386.51     25.52 o 
  -1  -2   4        3.90        3.14      2.18 o 
   0  -2   4       12.13       12.58      2.90 o 
   1  -2   4       14.73       15.85      3.02 o 
   2  -2   4       21.73       19.48      3.51 o 
   3  -2   4      546.17      525.28     47.23 o 
   4  -2   4      255.02      251.27     16.39 o 
   5  -2   4       61.78       62.07      4.25 o 
   6  -2   4        1.66        2.66      1.63 o 
   7  -2   4      112.65      105.47      8.83 o 
   8  -2   4      156.17      166.19     11.85 o 
   9  -2   4       90.70      112.49     10.28 o 
  -8  -1   4       56.13       71.12     10.16 o 
  -7  -1   4       47.90       53.10      8.22 o 
  -6  -1   4       59.30       62.05      7.98 o 
  -5  -1   4       50.05       52.37      7.02 o 
  -4  -1   4      125.23      113.34      8.10 o 
  -3  -1   4       84.31       86.73      6.65 o 
  -2  -1   4     1516.21     1378.17     24.07 o 
  -1  -1   4       22.43       22.98      3.39 o 
   0  -1   4       54.12       47.66      4.23 o 
   1  -1   4      200.52      221.88     38.52 o 
   2  -1   4        1.77        0.45      0.84 o 
   3  -1   4       29.65       48.83      4.72 o 
   4  -1   4      985.33      983.56     61.87 o 
   5  -1   4      681.28      607.38     22.38 o 
   6  -1   4      150.67      147.17      6.52 o 
   7  -1   4       57.11       53.78      4.36 o 
   8  -1   4       81.72       86.73      8.22 o 
   9  -1   4       63.99       67.61      8.10 o 
  10  -1   4       20.51       29.27      6.65 o 
  -8   0   4       32.84       34.59      7.74 o 
  -7   0   4      124.92      138.49     11.73 o 
  -6   0   4      117.30      111.40      9.68 o 
  -5   0   4       24.26       20.08      4.72 o 
  -4   0   4        0.28        0.31      1.13 o 
  -3   0   4       75.76       65.68      5.68 o 
  -2   0   4       89.17       82.98      5.68 o 
   0   0   4      247.90      248.32      7.62 o 
   1   0   4        3.07        3.19      1.10 o 
   2   0   4       28.27       28.78      3.33 o 
   3   0   4        7.88       19.58      2.03 o 
   4   0   4     2658.14     2775.40     73.12 o 
   5   0   4      990.54      981.18     14.69 o 
   6   0   4      413.68      424.23     10.46 o 
   7   0   4       60.65       56.96      4.66 o 
   8   0   4        5.80        6.62      2.50 o 
   9   0   4       56.77       65.56      7.74 o 
  -8   1   4        4.61        7.50      4.60 o 
  -7   1   4       36.12       34.47      7.02 o 
  -6   1   4       60.16       65.80      7.74 o 
  -5   1   4       16.95       18.14      4.72 o 
  -4   1   4       43.46       39.93      3.37 o 
  -3   1   4        0.59        0.50      1.02 o 
  -2   1   4       34.33       31.33      3.63 o 
  -1   1   4      495.88      489.51     11.37 o 
   0   1   4      899.77      868.82     16.57 o 
   1   1   4      363.66      403.84     42.33 o 
   2   1   4      221.82      238.05     20.99 o 
   3   1   4      103.28       90.84      6.53 o 
   4   1   4      675.56      641.75     10.16 o 
   5   1   4     1432.80     1462.97     24.86 o 
   6   1   4      440.17      453.63     15.12 o 
   7   1   4       21.96       24.16      3.51 o 
   8   1   4       23.29       23.49      3.63 o 
   9   1   4        7.81        9.92      4.72 o 
  -8   2   4        3.24        3.51      4.60 o 
  -7   2   4        1.97        2.42      3.51 o 
  -6   2   4       22.04       26.13      6.05 o 
  -5   2   4       19.71       20.53      3.93 o 
  -4   2   4      252.27      253.21     10.64 o 
  -3   2   4       39.99       37.67      3.04 o 
  -2   2   4        6.43        6.41      1.54 o 
  -1   2   4        6.64        5.01      1.51 o 
   0   2   4     1126.42     1140.51     24.01 o 
   1   2   4     7630.34     7690.35     62.53 o 
   2   2   4     1641.97     1611.73     24.92 o 
   3   2   4      416.70      434.75      6.95 o 
   4   2   4      134.69      126.55      4.39 o 
   5   2   4      333.79      317.99      7.90 o 
   6   2   4      426.62      409.42     10.00 o 
   7   2   4       99.22      111.09      6.18 o 
   8   2   4        0.43        0.97      2.66 o 
   9   2   4        5.20        8.22      4.72 o 
  10   2   4        2.74        3.99      4.72 o 
  -8   3   4        0.12        0.00      3.14 o 
  -7   3   4        0.14        1.45      3.27 o 
  -6   3   4       12.60        9.07      4.23 o 
  -5   3   4        0.26        0.05      1.60 o 
  -4   3   4      156.19      155.15      6.62 o 
  -3   3   4      153.75      146.54      4.38 o 
  -2   3   4      131.48      120.22      3.76 o 
  -1   3   4      161.60      149.23      3.94 o 
   0   3   4       37.36       41.08      3.69 o 
   1   3   4     3195.66     3444.18     94.77 o 
   2   3   4     2135.48     2201.03     30.36 o 
   3   3   4     1966.04     2084.18     31.21 o 
   4   3   4        2.82        2.52      1.27 o 
   5   3   4       83.34       71.06      4.01 o 
   6   3   4       14.89       13.31      4.23 o 
   7   3   4      135.91      131.84     10.16 o 
   8   3   4       43.33       50.56      7.62 o 
   9   3   4        7.20       10.52      5.08 o 
  10   3   4        1.68        0.00      3.87 o 
  -7   4   4        0.81        0.00      2.90 o 
  -6   4   4        1.81        0.24      3.39 o 
  -5   4   4       55.07       62.87      5.03 o 
  -4   4   4      216.57      215.94      8.16 o 
  -3   4   4      554.80      536.16     13.06 o 
  -2   4   4      792.91      778.00     30.12 o 
  -1   4   4      244.54      234.45      5.12 o 
   0   4   4       80.51       71.10      2.83 o 
   1   4   4      835.03      892.60     49.99 o 
   2   4   4      153.03      120.90     11.01 o 
   3   4   4      655.86      647.60     17.42 o 
   4   4   4      278.62      305.78     12.82 o 
   5   4   4       19.28       14.88      3.87 o 
   6   4   4      646.39      636.47     21.05 o 
   7   4   4       56.17       58.66      7.74 o 
   8   4   4        3.10        4.84      3.99 o 
   9   4   4       44.79       55.40      8.83 o 
  10   4   4       24.61       31.21      7.86 o 
  -7   5   4       69.66       71.48     10.04 o 
  -6   5   4        6.48        9.12      3.06 o 
  -5   5   4        4.05        5.93      3.63 o 
  -4   5   4       76.62       83.28      5.60 o 
  -3   5   4      556.95      582.46     24.55 o 
  -2   5   4     1221.36     1204.66     50.08 o 
  -1   5   4      929.32     1000.32     39.07 o 
   0   5   4      316.11      324.08     13.49 o 
   1   5   4       23.29       24.27      1.97 o 
   2   5   4        4.83        2.84      1.41 o 
   3   5   4       55.81       53.36      5.50 o 
   4   5   4       11.11       12.63      2.44 o 
   5   5   4       30.61       30.15      3.34 o 
   6   5   4       41.29       48.02      6.89 o 
   7   5   4       25.70       23.10      6.05 o 
   8   5   4        1.55        0.00      2.90 o 
   9   5   4        1.74        4.60      4.96 o 
  -6   6   4       40.39       43.83      5.33 o 
  -5   6   4       69.12       73.74      6.11 o 
  -4   6   4       10.27       12.38      3.20 o 
  -3   6   4       15.57       18.15      3.21 o 
  -2   6   4       24.23       26.83      3.46 o 
  -1   6   4     1843.02     1995.63     65.62 o 
   0   6   4      351.63      340.59     16.45 o 
   1   6   4        1.98        1.05      1.31 o 
   2   6   4       57.64       60.20      7.26 o 
   3   6   4       19.77       25.08      3.25 o 
   4   6   4      179.21      181.58      7.27 o 
   5   6   4      180.03      184.22     11.49 o 
   6   6   4      121.42      123.50      9.92 o 
   7   6   4      134.40      126.40     10.64 o 
   8   6   4      114.00      114.06     11.25 o 
   9   6   4       20.31       22.62      7.26 o 
  -6   7   4       62.25       73.14      6.88 o 
  -5   7   4       88.11       91.37      6.97 o 
  -4   7   4       85.39       89.52      6.53 o 
  -3   7   4       46.93       44.81      4.85 o 
  -2   7   4      300.17      287.56     10.10 o 
  -1   7   4      101.13      100.11      9.43 o 
   0   7   4       23.08       21.29      5.08 o 
   1   7   4        0.50        0.00      2.18 o 
   2   7   4       83.68       78.37      5.04 o 
   3   7   4       76.69       76.21      5.50 o 
   4   7   4       36.34       30.05      3.72 o 
   5   7   4       94.98       87.21      8.35 o 
   6   7   4      156.11      156.03     11.61 o 
   7   7   4       67.84       70.03      8.35 o 
   8   7   4       26.73       25.16      6.53 o 
  -5   8   4       71.82       93.59     16.51 o 
  -4   8   4      125.36      127.08      8.08 o 
  -3   8   4       25.49       25.61      4.36 o 
  -2   8   4        1.23        2.42      2.90 o 
  -1   8   4       14.15       14.88      5.20 o 
   0   8   4       14.74       12.34      4.48 o 
   1   8   4       27.59       26.61      5.93 o 
   2   8   4      282.72      253.40     13.79 o 
   3   8   4      115.52      112.66      6.36 o 
   4   8   4        3.64        6.72      2.56 o 
   5   8   4      103.70      102.69      9.43 o 
   6   8   4      139.58      132.69     11.01 o 
   7   8   4       90.79      107.41     10.64 o 
  -3   9   4       12.27       20.80      6.05 o 
  -2   9   4        0.37        0.00      2.66 o 
  -1   9   4       38.76       34.96      7.50 o 
   0   9   4        2.21        2.06      3.51 o 
   1   9   4       70.28       71.24      8.71 o 
   2   9   4      130.06      135.95     11.25 o 
   3   9   4      212.91      224.61     13.67 o 
   4   9   4      101.50      105.59      9.31 o 
   5   9   4       68.57       63.86      7.74 o 
   6   9   4       65.37       66.53      9.07 o 
  -2  10   4       15.15       23.47      7.26 o 
  -1  10   4        5.17        6.05      4.48 o 
   0  10   4        7.92        4.72      4.84 o 
   1  10   4       30.80       32.78      7.50 o 
   2  10   4      147.68      156.03     12.82 o 
   3  10   4      199.96      196.19     13.91 o 
   5  10   4       43.61       38.10      7.38 o 
  -1  -9   5        0.12        0.60      4.48 o 
   0  -9   5        5.23       10.64      5.32 o 
   1  -9   5       84.80       98.82     11.01 o 
  -4  -8   5        2.60        3.99      5.68 o 
  -3  -8   5        7.98       12.82      6.65 o 
  -2  -8   5        8.52        8.47      5.81 o 
  -1  -8   5       12.19       12.94      4.96 o 
   0  -8   5        7.81       10.64      3.99 o 
   1  -8   5       61.78       68.70      8.47 o 
   2  -8   5      191.79      184.70     13.55 o 
   3  -8   5       68.87       70.88      9.92 o 
   4  -8   5        3.20        3.99      3.63 o 
  -5  -7   5       10.86        4.84      4.84 o 
  -4  -7   5        5.34        3.51      4.60 o 
  -3  -7   5       24.88       33.02      6.89 o 
  -2  -7   5       65.86       72.82      8.35 o 
  -1  -7   5       13.28       11.37      4.60 o 
   0  -7   5       28.15       25.40      6.29 o 
   1  -7   5       91.19       89.75      9.19 o 
   2  -7   5       71.35       88.18      9.07 o 
   3  -7   5       84.12       95.07      9.56 o 
   4  -7   5       21.81       26.61      6.29 o 
   5  -7   5        2.33        5.20      3.75 o 
   6  -7   5       14.98       11.25      5.20 o 
  -6  -6   5        7.57        9.56      6.41 o 
  -5  -6   5       12.41       15.24      5.20 o 
  -4  -6   5       28.97       27.58      6.17 o 
  -3  -6   5       81.34       79.10      8.59 o 
  -2  -6   5      426.13      427.82     18.87 o 
  -1  -6   5      165.25      159.66     11.61 o 
   0  -6   5      148.95      137.77     10.40 o 
   1  -6   5       74.15       71.61      7.74 o 
   2  -6   5       37.24       28.30      6.05 o 
   3  -6   5       71.43       82.61      8.59 o 
   4  -6   5      116.46      107.53      9.92 o 
   5  -6   5       10.60       12.22      4.35 o 
   6  -6   5        3.19        8.10      3.75 o 
   7  -6   5        2.82        4.48      3.14 o 
  -7  -5   5        6.03        8.83      6.29 o 
  -6  -5   5        4.11        9.31      4.48 o 
  -5  -5   5        2.22        3.75      2.78 o 
  -4  -5   5        3.22        7.38      3.51 o 
  -3  -5   5       22.39       29.03      5.93 o 
  -2  -5   5      273.87      272.75     14.27 o 
  -1  -5   5      214.21      205.99     12.22 o 
   0  -5   5      223.04      231.27     12.58 o 
   1  -5   5       18.27       23.10      5.08 o 
   2  -5   5        8.86       10.40      3.75 o 
   3  -5   5      165.45      155.92     16.27 o 
   4  -5   5      395.63      410.89     17.78 o 
   5  -5   5       24.41       33.87      6.41 o 
   6  -5   5       33.62       38.46      6.89 o 
   7  -5   5        5.84        7.26      3.51 o 
  -7  -4   5       55.85       50.56      8.47 o 
  -6  -4   5       75.35       85.64      9.31 o 
  -5  -4   5       81.54       88.54      9.19 o 
  -4  -4   5      114.00      119.14      9.92 o 
  -3  -4   5       51.64       50.80      7.02 o 
  -2  -4   5       27.34       25.40      4.96 o 
  -1  -4   5      189.21      200.06     11.13 o 
   0  -4   5      354.72      368.07     14.88 o 
   1  -4   5       35.55       31.45      5.44 o 
   2  -4   5       55.33       51.89      6.41 o 
   3  -4   5      315.23      305.45     16.87 o 
   4  -4   5       11.76       13.80      4.41 o 
   5  -4   5        2.51        3.49      2.01 o 
   6  -4   5       66.06       73.42      7.98 o 
   7  -4   5       39.46       44.87      7.26 o 
   8  -4   5       25.77       32.66      6.77 o 
  -7  -3   5       16.48       13.43      4.84 o 
  -6  -3   5       44.49       37.01      6.77 o 
  -5  -3   5       47.90       54.79      7.38 o 
  -4  -3   5     1003.39      953.01     26.61 o 
  -3  -3   5       41.42       38.95      5.93 o 
  -2  -3   5        0.95        1.94      2.78 o 
  -1  -3   5        7.55       10.04      3.63 o 
   0  -3   5      145.94      187.36     10.04 o 
   1  -3   5      443.90      506.20     15.85 o 
   2  -3   5      164.13      152.61     27.52 o 
   3  -3   5       18.68       16.84      2.84 o 
   4  -3   5        0.57        0.45      1.53 o 
   5  -3   5      126.37      107.99      5.82 o 
   6  -3   5       55.39       53.65      4.62 o 
   7  -3   5      118.20      118.54      9.92 o 
   8  -3   5      106.72      116.12     10.40 o 
   9  -3   5       12.65       15.72      4.96 o 
  -8  -2   5       10.94       15.48      6.65 o 
  -7  -2   5       13.24       16.93      5.81 o 
  -6  -2   5       20.70       20.44      6.05 o 
  -4  -2   5      596.45      502.09     18.39 o 
  -3  -2   5       49.80       46.21      5.56 o 
  -2  -2   5       31.28       33.38      5.20 o 
  -1  -2   5      226.21      232.11     10.40 o 
   0  -2   5       66.64       80.68      6.17 o 
   1  -2   5       39.82       42.33      4.60 o 
   2  -2   5      823.26      884.58    145.63 o 
   3  -2   5      517.01      498.92     61.99 o 
   4  -2   5       92.72       90.33     10.16 o 
   5  -2   5       36.40       38.95      3.97 o 
   6  -2   5      141.62      143.07      6.76 o 
   7  -2   5      144.70      135.41      7.01 o 
   8  -2   5       91.92       93.38      9.07 o 
   9  -2   5       43.52       49.35      7.74 o 
  -8  -1   5       30.01       38.71      8.35 o 
  -7  -1   5       31.53       33.99      7.38 o 
  -6  -1   5       25.37       22.26      5.93 o 
  -5  -1   5       13.52       14.51      4.60 o 
  -4  -1   5       61.06       53.46      6.41 o 
  -2  -1   5       52.73       55.40      5.44 o 
  -1  -1   5      121.65      145.27      7.86 o 
   0  -1   5       60.89       63.50      5.08 o 
   1  -1   5      267.81      310.92     57.21 o 
   2  -1   5     1370.31     1394.84    185.36 o 
   3  -1   5     1004.81      983.21    126.28 o 
   4  -1   5      754.20      739.09     52.62 o 
   5  -1   5      290.59      270.53      8.34 o 
   6  -1   5       71.57       73.01      9.80 o 
   7  -1   5       83.39       78.33      5.32 o 
   8  -1   5       37.54       39.41      4.62 o 
  -8   0   5       20.27       27.58      7.50 o 
  -7   0   5       13.01       20.20      6.05 o 
  -6   0   5       40.73       35.44      6.65 o 
  -5   0   5        4.00        2.30      3.02 o 
  -4   0   5        5.50        5.08      3.14 o 
  -3   0   5       33.21       30.24      4.72 o 
  -2   0   5      143.24      145.03      7.86 o 
  -1   0   5        8.13        9.92      2.66 o 
   0   0   5      276.61      295.25      9.19 o 
   1   0   5      258.10      285.84     38.95 o 
   2   0   5      496.17      536.71     92.05 o 
   3   0   5      611.50      620.41     61.75 o 
   4   0   5      393.74      340.19     11.97 o 
   5   0   5      445.94      412.99     24.01 o 
   6   0   5      110.29      114.10      5.85 o 
   7   0   5       40.13       40.79      4.36 o 
   8   0   5       11.96       10.16      4.35 o 
   9   0   5        0.22        1.21      3.99 o 
  -8   1   5        7.64        7.98      5.20 o 
  -7   1   5        0.47        0.00      3.63 o 
  -6   1   5       88.99       95.43      9.56 o 
  -5   1   5        2.96        1.81      3.14 o 
  -4   1   5        9.30        8.83      2.20 o 
  -3   1   5        1.67        1.57      2.06 o 
  -2   1   5      548.95      556.15     14.88 o 
  -1   1   5     2266.44     2362.26     29.15 o 
   0   1   5      915.84      857.70     30.30 o 
   1   1   5      329.57      319.68     41.25 o 
   2   1   5      885.16      984.54    123.80 o 
   3   1   5      931.34     1037.53     88.48 o 
   4   1   5      409.57      416.84     15.60 o 
   5   1   5      122.74      126.81      5.35 o 
   6   1   5      181.35      172.12     10.52 o 
   7   1   5       30.22       31.33      5.93 o 
   8   1   5        2.36        5.44      3.75 o 
   9   1   5       49.10       55.52      8.35 o 
  10   1   5        0.06        0.97      4.84 o 
  -8   2   5        2.39        1.94      4.60 o 
  -7   2   5        1.86        1.33      3.75 o 
  -6   2   5       33.29       36.65      6.89 o 
  -5   2   5       42.67       52.25      7.14 o 
  -4   2   5        2.09        3.31      1.91 o 
  -3   2   5        4.13        6.29      1.88 o 
  -2   2   5        1.66        1.68      1.15 o 
  -1   2   5     1576.77     1625.62     56.73 o 
   0   2   5     1733.85     1744.90     70.34 o 
   1   2   5     1844.46     2031.27    175.14 o 
   2   2   5      144.83      127.61      7.50 o 
   3   2   5        3.99        4.35      2.42 o 
   4   2   5      102.82       93.98      7.26 o 
   5   2   5      104.02       95.31      7.74 o 
   6   2   5       42.30       41.12      6.17 o 
   7   2   5       23.50       25.64      5.68 o 
   8   2   5       14.02       12.82      4.96 o 
   9   2   5        2.75        6.65      4.48 o 
  10   2   5        0.08        0.24      4.11 o 
  -7   3   5        0.25        0.00      3.27 o 
  -6   3   5       12.67       12.82      5.08 o 
  -5   3   5       98.80      101.56      6.09 o 
  -4   3   5      260.73      260.39     14.70 o 
  -3   3   5      248.54      244.07      8.07 o 
  -2   3   5       84.00       81.33      4.41 o 
  -1   3   5      300.33      284.83      8.29 o 
   0   3   5      351.68      318.12      6.47 o 
   1   3   5      645.97      594.25     15.48 o 
   2   3   5     1583.53     1613.79     27.34 o 
   3   3   5      170.07      181.92      9.56 o 
   4   3   5      367.44      364.32     14.15 o 
   5   3   5        0.53        1.33      2.18 o 
   6   3   5        0.67        1.45      3.02 o 
   7   3   5       27.61       26.85      5.93 o 
   8   3   5       73.14       69.19      8.59 o 
   9   3   5       43.73       46.33      8.22 o 
  10   3   5        8.49       13.18      6.29 o 
  -7   4   5        1.46        0.73      4.23 o 
  -6   4   5        6.95       10.16      4.72 o 
  -5   4   5       66.64       63.53      5.20 o 
  -4   4   5      428.23      443.99     12.10 o 
  -3   4   5      561.42      570.36     12.81 o 
  -2   4   5      705.51      628.50     61.02 o 
  -1   4   5       80.42       70.89      3.23 o 
   0   4   5        0.56        0.50      0.90 o 
   1   4   5       22.55       27.94      3.99 o 
   2   4   5       97.71      102.93      7.02 o 
   3   4   5       62.04       59.87      5.81 o 
   4   4   5       10.88       11.61      3.63 o 
   5   4   5        7.43        5.20      2.54 o 
   6   4   5       73.73       67.86      7.38 o 
   7   4   5      100.65      101.84      9.56 o 
   8   4   5      160.24      168.49     12.82 o 
   9   4   5       68.35       82.98     10.04 o 
  -6   5   5       28.26       37.38      7.50 o 
  -5   5   5       12.01       14.10      3.34 o 
  -4   5   5       42.59       49.08      4.87 o 
  -3   5   5      639.43      679.46     14.74 o 
  -2   5   5      446.32      423.82     11.97 o 
  -1   5   5      243.54      224.78     15.72 o 
   0   5   5      102.73       99.19      9.80 o 
   1   5   5       14.35       21.26      2.87 o 
   2   5   5        1.30        1.33      1.31 o 
   3   5   5       57.25       60.59      5.38 o 
   4   5   5      288.51      274.54     10.22 o 
   5   5   5      301.53      303.77     20.14 o 
   6   5   5      235.30      243.60     13.79 o 
   7   5   5       14.01       10.40      4.48 o 
   8   5   5       86.75       82.25      9.43 o 
   9   5   5       65.30       82.61     11.01 o 
  -6   6   5       58.72       74.55      6.51 o 
  -5   6   5       30.52       32.33      4.75 o 
  -4   6   5        8.10        4.63      2.53 o 
  -3   6   5       31.09       31.24      4.13 o 
  -2   6   5       18.41       17.54      4.60 o 
  -1   6   5       30.03       30.24      5.56 o 
   0   6   5       13.37       13.55      4.35 o 
   1   6   5        6.56        4.41      1.97 o 
   2   6   5       67.11       62.09      4.53 o 
   3   6   5       11.00        8.45      2.35 o 
   4   6   5       72.19       75.78      5.09 o 
   5   6   5      293.96      300.55      9.93 o 
   6   6   5      231.56      249.05     14.39 o 
   7   6   5      156.73      159.78     12.10 o 
   8   6   5       56.51       46.33      8.10 o 
   9   6   5       37.56       47.05      9.07 o 
  -5   7   5       41.98       44.00      5.56 o 
  -4   7   5       10.87        9.07      3.87 o 
  -3   7   5        8.83       10.28      4.11 o 
  -2   7   5       34.11       33.63      6.53 o 
  -1   7   5       78.10       60.84      7.26 o 
   0   7   5      284.70      257.27     14.15 o 
   1   7   5       23.89       22.01      5.32 o 
   2   7   5        7.85       10.30      2.65 o 
   3   7   5       20.27       20.56      3.38 o 
   4   7   5       79.54       80.70      5.60 o 
   5   7   5       83.43       94.83      8.83 o 
   6   7   5      170.88      165.47     12.22 o 
   7   7   5      117.92      121.44     10.89 o 
   8   7   5        9.48       11.85      4.84 o 
  -4   8   5        9.65       10.28      4.60 o 
  -3   8   5        5.46        5.81      3.63 o 
  -2   8   5        8.95       10.89      4.23 o 
  -1   8   5        2.28        1.33      3.27 o 
   0   8   5      132.36      115.63     10.40 o 
   1   8   5      194.78      178.29     12.46 o 
   2   8   5      245.56      225.46     13.55 o 
   3   8   5      128.86      121.99      6.80 o 
   4   8   5      197.62      183.78      8.46 o 
   5   8   5       53.65       58.42      7.98 o 
   6   8   5      221.33      217.84     14.39 o 
   7   8   5      103.65      110.19     10.64 o 
  -3   9   5        7.16       10.16      4.48 o 
  -2   9   5        4.58        3.87      3.39 o 
  -1   9   5        0.28        1.09      3.87 o 
   0   9   5       11.34       10.40      5.08 o 
   1   9   5      177.60      171.27     13.06 o 
   2   9   5      287.07      278.68     16.09 o 
   3   9   5      168.06      153.25     11.97 o 
   4   9   5       62.94       65.20      7.62 o 
   5   9   5        0.25        2.42      2.66 o 
   6   9   5       15.63       19.47      5.81 o 
  -1  10   5       44.46       62.90     10.28 o 
   0  10   5       13.34       19.11      6.65 o 
   1  10   5        9.74        7.74      5.44 o 
   2  10   5      141.27      135.95     12.46 o 
   3  10   5      288.78      297.67     17.30 o 
  -2  -8   6        7.05        6.53      5.20 o 
  -1  -8   6       22.04       28.55      7.38 o 
   0  -8   6       31.85       33.87      7.38 o 
   1  -8   6       25.57       31.33      7.50 o 
   2  -8   6       23.17       29.63      7.26 o 
   3  -8   6       16.35       18.87      6.05 o 
  -4  -7   6       71.35       87.45     10.40 o 
  -3  -7   6       38.08       44.39      8.47 o 
  -2  -7   6       54.73       61.93      9.07 o 
  -1  -7   6       24.44       28.55      6.65 o 
   0  -7   6       16.80       15.72      5.08 o 
   1  -7   6       45.91       52.74      8.22 o 
   2  -7   6       99.57      103.42     10.16 o 
   3  -7   6       19.55       22.01      5.81 o 
   4  -7   6        1.64        1.45      2.90 o 
   5  -7   6        1.72        6.17      3.99 o 
  -5  -6   6        5.68        6.41      4.48 o 
  -4  -6   6       39.68       40.64      7.86 o 
  -3  -6   6       49.68       50.80      8.22 o 
  -2  -6   6      107.06      101.48      9.80 o 
  -1  -6   6      105.16       98.22      9.68 o 
   0  -6   6        9.71       11.37      4.35 o 
   1  -6   6       22.69       31.45      6.53 o 
   2  -6   6      155.80      162.08     11.97 o 
   3  -6   6       38.29       35.26      6.05 o 
   4  -6   6       55.82       55.64      8.22 o 
   5  -6   6        7.93       11.13      4.23 o 
   6  -6   6        0.19        0.24      2.54 o 
  -6  -5   6       16.43       22.01      6.77 o 
  -5  -5   6       12.60       25.16      6.65 o 
  -4  -5   6       13.37       13.55      4.60 o 
  -3  -5   6       25.20       28.18      6.29 o 
  -2  -5   6       31.92       33.38      6.41 o 
  -1  -5   6       69.30       87.81      8.59 o 
   0  -5   6        9.41       13.91      4.48 o 
   1  -5   6       14.88       20.20      5.08 o 
   2  -5   6        5.17        7.98      3.63 o 
   3  -5   6       47.14       47.40      4.95 o 
   4  -5   6        0.35        0.97      2.12 o 
   5  -5   6      147.03      158.45     11.85 o 
   6  -5   6       38.93       41.25      7.26 o 
   7  -5   6        0.19        3.27      2.90 o 
  -6  -4   6      160.52      155.79     13.06 o 
  -5  -4   6       32.89       39.19      7.50 o 
  -4  -4   6       20.87       24.07      5.93 o 
  -3  -4   6       43.09       38.71      6.65 o 
  -2  -4   6       59.95       45.60      6.65 o 
  -1  -4   6       66.23       63.62      6.89 o 
   0  -4   6       74.97       79.47      7.38 o 
   1  -4   6      106.00      113.09      8.59 o 
   2  -4   6       18.57       16.95      3.27 o 
   3  -4   6       12.09        9.57      2.65 o 
   4  -4   6       77.98       79.72      7.08 o 
   5  -4   6       85.57       86.49      5.94 o 
   6  -4   6      193.64      180.34     12.46 o 
   7  -4   6      118.22      109.22      9.92 o 
   8  -4   6       18.83       21.65      5.68 o 
  -7  -3   6        0.81        1.21      3.39 o 
  -5  -3   6       25.49       30.12      6.65 o 
  -4  -3   6        8.83        8.47      3.99 o 
  -3  -3   6       11.72        9.92      3.75 o 
  -2  -3   6        3.72        1.45      2.06 o 
  -1  -3   6        5.06        5.20      2.54 o 
   0  -3   6       97.31      108.26      8.47 o 
   1  -3   6       93.52       98.34      7.98 o 
   2  -3   6      115.60      111.87     20.86 o 
   3  -3   6       89.01       94.23     14.58 o 
   4  -3   6       72.75       75.10      5.13 o 
   5  -3   6       59.21       52.15      4.65 o 
   6  -3   6      116.84      104.46      6.41 o 
   7  -3   6      176.33      181.19     12.34 o 
   8  -3   6       77.01       95.31      9.31 o 
  -6  -2   6       13.58       14.27      4.72 o 
  -5  -2   6       11.57        8.71      3.75 o 
  -4  -2   6        1.89        0.60      2.30 o 
  -3  -2   6      187.81      169.94     10.77 o 
  -2  -2   6        7.40        6.17      3.63 o 
  -1  -2   6       53.43       46.93      5.81 o 
   0  -2   6       95.99      104.51      7.62 o 
   1  -2   6      263.61      279.04     11.61 o 
   2  -2   6      224.16      205.60     35.56 o 
   3  -2   6      430.58      426.90     66.89 o 
   4  -2   6      299.89      293.31     36.11 o 
   5  -2   6       99.57       92.77      5.64 o 
   6  -2   6       92.90       89.29      5.66 o 
   7  -2   6       98.16       92.32      6.14 o 
  -7  -1   6       10.18        8.83      5.20 o 
  -6  -1   6        0.90        1.45      3.63 o 
  -5  -1   6        4.37        2.42      3.14 o 
  -3  -1   6       36.06       38.22      5.44 o 
  -2  -1   6       77.19       82.73      7.50 o 
  -1  -1   6      110.21      100.76      7.50 o 
   0  -1   6       25.32       24.67      3.99 o 
   1  -1   6      124.30      133.88     24.25 o 
   2  -1   6      120.48      122.24     21.11 o 
   3  -1   6     1294.11     1363.25    173.51 o 
   4  -1   6      492.21      457.37     40.94 o 
   5  -1   6      116.37      130.81     11.97 o 
   6  -1   6        0.91        1.79      2.17 o 
   7  -1   6        0.20        2.66      3.27 o 
   8  -1   6       53.56       58.91      8.10 o 
  -7   0   6        5.19        7.02      5.08 o 
  -6   0   6        0.18        0.85      3.51 o 
  -5   0   6        2.24        2.06      3.39 o 
  -4   0   6       42.15       45.24      6.53 o 
  -3   0   6      119.89      113.58      8.47 o 
  -2   0   6      275.00      254.97     11.37 o 
  -1   0   6      361.34      364.92     12.34 o 
   0   0   6      499.58      499.92     49.77 o 
   1   0   6      408.42      444.82     47.05 o 
   2   0   6       58.02       59.88     11.85 o 
   3   0   6      422.57      438.57     44.09 o 
   4   0   6     1022.95     1013.21     86.12 o 
   5   0   6      288.34      283.16     13.55 o 
   6   0   6        5.28        3.51      3.02 o 
   7   0   6      196.49      184.82     12.10 o 
   8   0   6        0.13        0.12      3.14 o 
   9   0   6        1.17        1.09      3.51 o 
  -7   1   6        6.60        6.29      4.96 o 
  -6   1   6        2.29        0.00      3.51 o 
  -5   1   6       23.92       25.76      5.81 o 
  -4   1   6       17.45       21.72      3.27 o 
  -3   1   6      136.70      137.77      8.95 o 
  -2   1   6      208.79      202.24      9.80 o 
  -1   1   6      647.03      578.86     29.39 o 
   0   1   6     1210.96     1297.63     75.17 o 
   1   1   6      285.15      289.88     27.03 o 
   2   1   6      192.78      196.43     10.28 o 
   3   1   6       10.75        8.83      3.27 o 
   4   1   6       89.08       80.68      7.14 o 
   5   1   6      277.96      260.90     12.94 o 
   6   1   6       98.25       94.95      8.59 o 
   7   1   6       29.31       23.71      5.68 o 
   8   1   6       26.57       29.63      6.65 o 
   9   1   6        4.63        5.81      4.35 o 
  -7   2   6       15.44       15.60      5.93 o 
  -6   2   6        8.80       12.10      5.20 o 
  -5   2   6       71.44       88.30      8.95 o 
  -4   2   6       40.31       43.37      4.18 o 
  -3   2   6       99.26       95.06      5.38 o 
  -2   2   6      172.98      161.72      6.20 o 
  -1   2   6       65.04       58.93      3.86 o 
   0   2   6     1580.89     1602.17     29.69 o 
   1   2   6      621.35      584.09     16.93 o 
   2   2   6      146.98      144.66      8.83 o 
   3   2   6       25.79       25.88      4.48 o 
   4   2   6       48.35       37.98      5.44 o 
   5   2   6        1.59        3.39      2.66 o 
   6   2   6      147.17      147.08     10.64 o 
   7   2   6      123.29      121.68     10.28 o 
   8   2   6       14.57       14.64      5.44 o 
   9   2   6        6.03        3.99      4.11 o 
  -7   3   6        4.70        4.84      4.84 o 
  -6   3   6       58.12       63.38      8.95 o 
  -5   3   6      152.70      145.89      7.50 o 
  -4   3   6      252.28      250.16      9.19 o 
  -3   3   6      132.56      129.60      6.37 o 
  -2   3   6       28.86       27.53      2.53 o 
  -1   3   6        3.63        3.38      1.58 o 
   0   3   6      355.37      358.03     12.82 o 
   1   3   6       34.12       26.25      4.23 o 
   2   3   6      201.37      185.67      9.92 o 
   3   3   6        2.00        0.36      1.81 o 
   4   3   6       54.79       53.83      5.93 o 
   5   3   6      653.45      667.67     21.17 o 
   6   3   6      209.17      205.99     12.70 o 
   7   3   6       72.17       72.57      8.22 o 
   8   3   6      108.03      129.18     11.49 o 
   9   3   6       47.07       48.50      8.59 o 
  -6   4   6       10.16       12.58      5.56 o 
  -5   4   6       93.27      103.10      6.77 o 
  -4   4   6      248.05      263.63     20.68 o 
  -3   4   6      378.03      371.93     13.61 o 
  -2   4   6      226.49      212.41      7.77 o 
  -1   4   6       17.95       18.62      2.74 o 
   0   4   6       15.17       11.03      2.42 o 
   1   4   6       34.57       34.84      4.84 o 
   2   4   6      290.39      276.14     12.22 o 
   3   4   6      104.50      108.62      8.22 o 
   4   4   6      159.89      160.15     10.16 o 
   5   4   6      173.90      178.65     11.25 o 
   6   4   6      164.54      161.48     11.25 o 
   7   4   6       50.73       57.57      8.35 o 
   8   4   6      116.94      123.37     11.25 o 
   9   4   6       42.78       56.24      9.43 o 
  -6   5   6        5.90       13.91      5.93 o 
  -5   5   6        2.73        3.04      2.55 o 
  -4   5   6        5.49        4.19      2.61 o 
  -3   5   6        1.59        2.06      2.66 o 
  -2   5   6      318.47      348.23     15.97 o 
  -1   5   6       39.24       32.42      5.56 o 
   0   5   6       74.37       76.90      4.84 o 
   1   5   6      171.61      153.95     16.39 o 
   2   5   6       31.16       27.31      3.42 o 
   3   5   6      549.64      549.26     18.14 o 
   4   5   6      479.78      483.10     17.90 o 
   5   5   6      171.97      172.12     11.25 o 
   6   5   6      185.47      203.45     12.94 o 
   7   5   6      182.42      188.33     12.94 o 
   8   5   6      115.07      131.72     11.97 o 
   9   5   6       61.72       66.89     10.16 o 
  -5   6   6       15.22       27.21      6.29 o 
  -4   6   6       29.83       28.91      6.29 o 
  -3   6   6      174.86      165.83     12.10 o 
  -2   6   6      151.48      148.53     11.13 o 
  -1   6   6       17.78       18.51      4.84 o 
   0   6   6       11.29       10.40      3.99 o 
   1   6   6       37.66       39.97      4.12 o 
   2   6   6       14.08       13.41      2.86 o 
   3   6   6        3.53        5.10      2.17 o 
   4   6   6      357.13      335.62     15.60 o 
   5   6   6      407.31      411.58     14.09 o 
   6   6   6       51.83       58.78      8.10 o 
   7   6   6        6.77       12.70      4.23 o 
   8   6   6       21.60       18.75      5.68 o 
  -4   7   6        2.45        3.99      3.02 o 
  -3   7   6        3.14        1.69      3.14 o 
  -2   7   6       51.51       54.31      7.86 o 
  -1   7   6       46.58       45.84      7.38 o 
   0   7   6      161.88      152.04     11.37 o 
   1   7   6      238.25      219.29     13.43 o 
   2   7   6      254.98      247.18     10.22 o 
   3   7   6       37.54       45.78      4.73 o 
   4   7   6      343.51      332.77     11.16 o 
   5   7   6      371.78      403.88     17.12 o 
   6   7   6      228.23      224.61     14.27 o 
   7   7   6       25.06       24.67      6.05 o 
   8   7   6        0.10        0.00      3.02 o 
  -3   8   6        1.87        2.30      3.14 o 
  -2   8   6        3.40        2.18      3.02 o 
  -1   8   6       38.59       29.39      6.53 o 
   0   8   6      177.85      177.93     13.06 o 
   1   8   6      183.62      153.73     12.10 o 
   2   8   6      207.13      202.12     13.43 o 
   3   8   6       21.19       27.44      4.17 o 
   4   8   6       52.67       53.52      5.43 o 
   5   8   6       61.48       60.24      7.50 o 
   6   8   6       21.74       30.48      6.77 o 
   7   8   6       31.38       33.75      7.14 o 
  -2   9   6        4.43        4.35      4.23 o 
  -1   9   6        0.65        0.73      4.11 o 
   0   9   6      138.96      132.93     12.58 o 
   1   9   6      376.15      402.54     20.20 o 
   2   9   6      294.68      294.77     17.05 o 
   3   9   6       74.81       71.73      9.43 o 
   4   9   6       10.60       14.15      5.81 o 
   5   9   6        3.04        2.66      2.90 o 
   1  10   6       18.98       25.16      7.62 o 
   2  10   6       66.85       56.12      9.68 o 
   3  10   6       66.77       70.76     10.28 o 
  -2  -7   7       11.60       11.73      5.08 o 
  -1  -7   7        3.65        3.75      3.27 o 
   0  -7   7       42.21       42.70      8.10 o 
   1  -7   7       23.15       23.59      6.17 o 
   2  -7   7       28.33       27.50      5.56 o 
   3  -7   7       15.75       18.87      5.68 o 
  -4  -6   7        3.05        6.17      4.11 o 
  -3  -6   7       39.63       47.90      8.59 o 
  -2  -6   7       15.60       19.84      6.05 o 
  -1  -6   7        4.50       10.52      4.60 o 
   0  -6   7        1.11        3.99      2.90 o 
   1  -6   7       14.34       20.68      5.44 o 
   2  -6   7       14.40       13.21      3.51 o 
   3  -6   7      133.57      139.40      8.25 o 
   4  -6   7       17.40       22.26      5.81 o 
   5  -6   7        3.25        5.44      3.51 o 
  -5  -5   7       15.71       19.96      6.05 o 
  -4  -5   7        9.40       13.06      5.08 o 
  -3  -5   7       16.50       18.14      4.96 o 
  -2  -5   7       36.65       45.84      7.50 o 
  -1  -5   7       68.51       72.57      8.22 o 
   0  -5   7       10.31        8.95      4.23 o 
   1  -5   7        0.84        1.33      2.66 o 
   2  -5   7      127.75      120.32     13.37 o 
   3  -5   7       53.09       56.95      6.23 o 
   4  -5   7       76.93       79.16      6.29 o 
   5  -5   7      109.94      114.06     10.16 o 
   6  -5   7       14.52       16.57      5.08 o 
  -5  -4   7       56.75       61.45      9.43 o 
  -4  -4   7        1.46        9.07      4.35 o 
  -3  -4   7        0.18        2.42      3.02 o 
  -2  -4   7        7.60        6.53      3.39 o 
  -1  -4   7       32.56       36.77      6.17 o 
   0  -4   7       87.42      103.78      8.95 o 
   1  -4   7       63.36       66.28      7.14 o 
   2  -4   7        7.17        7.44      2.60 o 
   3  -4   7       12.52       11.99      3.19 o 
   4  -4   7       93.30       90.93      9.92 o 
   5  -4   7      156.66      153.86     11.25 o 
   6  -4   7      120.72      121.68     10.52 o 
   7  -4   7       44.29       51.77      7.74 o 
  -6  -3   7        6.48       11.13      4.48 o 
  -5  -3   7       83.58       90.35      9.56 o 
  -4  -3   7        3.35        5.44      3.14 o 
  -3  -3   7        0.16        0.00      2.06 o 
  -2  -3   7        0.77        1.69      2.18 o 
  -1  -3   7       10.19        9.56      3.51 o 
   0  -3   7       18.40       27.58      5.20 o 
   1  -3   7      288.52      345.69     14.51 o 
   2  -3   7      282.00      275.18     61.08 o 
   3  -3   7       56.65       49.40      4.78 o 
   4  -3   7       55.01       51.24      8.83 o 
   5  -3   7       93.61      100.76      6.40 o 
   6  -3   7       92.68       87.93      6.17 o 
  -6  -2   7        0.09        3.87      3.27 o 
  -5  -2   7       22.88       17.90      4.96 o 
  -4  -2   7        4.52        6.65      3.51 o 
  -3  -2   7       19.82       21.77      5.20 o 
  -2  -2   7        8.79       11.01      3.87 o 
  -1  -2   7       47.83       50.92      5.93 o 
   0  -2   7        0.68        0.48      2.90 o 
   1  -2   7      647.77      630.48    109.83 o 
   2  -2   7      423.40      400.56     38.40 o 
   3  -2   7      260.75      277.05     29.09 o 
   4  -2   7       41.39       36.47      6.59 o 
   5  -2   7        7.36        7.86      4.11 o 
   6  -2   7       52.24       52.74      7.74 o 
   7  -2   7       16.24       17.54      5.81 o 
  -5  -1   7        8.07       13.91      4.48 o 
  -4  -1   7       37.85       44.39      6.53 o 
  -3  -1   7       70.84       79.95      7.86 o 
  -2  -1   7       53.63       59.39      6.53 o 
  -1  -1   7      150.73      166.07      9.92 o 
   0  -1   7       43.33       53.70      5.81 o 
   1  -1   7      380.51      416.65     73.00 o 
   2  -1   7      592.66      620.65     98.94 o 
   3  -1   7      253.11      242.54     34.47 o 
   4  -1   7       22.25       25.52      5.44 o 
   5  -1   7       17.74       20.32      5.44 o 
   6  -1   7        3.66        2.54      3.27 o 
   7  -1   7        7.30        7.38      4.35 o 
   8  -1   7        8.16       10.04      5.08 o 
  -6   0   7        3.37        3.39      4.11 o 
  -5   0   7        3.54        4.23      3.99 o 
  -4   0   7       16.68       16.69      5.20 o 
  -3   0   7      202.38      187.96     11.01 o 
  -2   0   7      551.56      512.49     17.05 o 
  -1   0   7      233.43      237.31     11.01 o 
   0   0   7       91.05       75.38     12.70 o 
   1   0   7       97.39       91.35     19.47 o 
   2   0   7      262.14      245.54     12.34 o 
   3   0   7      313.21      300.09     14.15 o 
   4   0   7       77.89       70.76      7.26 o 
   5   0   7        1.22        2.18      2.90 o 
   6   0   7        7.38        7.50      4.11 o 
   7   0   7        7.18        3.39      3.87 o 
   8   0   7        1.65        1.94      3.99 o 
   9   0   7        7.20       11.37      5.81 o 
  -6   1   7        9.12       14.27      5.81 o 
  -5   1   7       10.65       15.36      5.44 o 
  -4   1   7       16.58       23.71      5.56 o 
  -3   1   7        9.73       10.77      4.11 o 
  -1   1   7      574.05      532.49     27.76 o 
   0   1   7      396.21      354.64     14.51 o 
   1   1   7        2.68        8.35      3.27 o 
   2   1   7       53.38       58.78      6.17 o 
   3   1   7       12.47       13.31      3.75 o 
   4   1   7      119.75      115.15      9.19 o 
   5   1   7      110.17      100.88      8.95 o 
   6   1   7        9.36       11.49      4.35 o 
   7   1   7        6.07        7.62      4.60 o 
   8   1   7        0.14        0.00      3.51 o 
   9   1   7       14.64       18.75      6.53 o 
  -6   2   7       39.42       62.05      9.19 o 
  -5   2   7       47.56       61.45      8.47 o 
  -4   2   7       42.77       43.89      6.41 o 
  -3   2   7        3.75        5.39      2.48 o 
  -2   2   7      134.54      133.65      6.24 o 
  -1   2   7       43.97       42.82      5.81 o 
   0   2   7      227.99      206.11     11.01 o 
   1   2   7      165.78      161.60      9.92 o 
   2   2   7        6.38        7.14      3.02 o 
   4   2   7       28.47       23.59      4.96 o 
   5   2   7       55.00       43.06      6.77 o 
   6   2   7      165.95      165.23     11.73 o 
   7   2   7      121.81      138.49     11.25 o 
   8   2   7       53.07       56.73      8.71 o 
   9   2   7       14.26       17.54      6.65 o 
  -6   3   7       43.10       54.07      8.71 o 
  -5   3   7      125.15      134.62     11.37 o 
  -4   3   7      127.70      126.78      7.12 o 
  -3   3   7       81.84       81.77      7.74 o 
  -2   3   7        9.52        6.86      2.21 o 
  -1   3   7       10.15        6.53      3.14 o 
   0   3   7        7.69        4.48      2.78 o 
   1   3   7       37.10       39.67      5.56 o 
   2   3   7       99.66       99.06      7.62 o 
   3   3   7       38.05       31.93      5.32 o 
   4   3   7       13.80        9.31      3.39 o 
   5   3   7        8.77        8.59      3.39 o 
   6   3   7       10.13       13.67      4.84 o 
   7   3   7      205.28      209.01     14.15 o 
   8   3   7      147.00      172.36     13.55 o 
   9   3   7       11.50       13.79      6.41 o 
  -4   4   7      152.19      169.94     11.97 o 
  -3   4   7       65.18       59.39      7.14 o 
  -2   4   7        0.21        0.00      1.94 o 
  -1   4   7        8.19        8.22      2.32 o 
   0   4   7        8.49       11.85      3.87 o 
   1   4   7      134.32      126.40      8.95 o 
   2   4   7      191.26      191.59     10.77 o 
   3   4   7      239.24      235.02     12.34 o 
   4   4   7      446.53      450.56     17.90 o 
   5   4   7      459.55      476.44     19.11 o 
   6   4   7       17.13       20.56      5.32 o 
   7   4   7      168.08      175.51     13.18 o 
   8   4   7      160.47      187.36     14.27 o 
   9   4   7       63.17       73.06     10.77 o 
  -5   5   7       25.65       29.03      6.29 o 
  -4   5   7       35.95       41.61      7.02 o 
  -3   5   7       10.41       11.97      4.35 o 
  -2   5   7        3.58        5.93      3.27 o 
  -1   5   7       20.95       19.59      4.96 o 
   0   5   7       26.47       22.86      3.38 o 
   1   5   7        8.56        9.27      2.48 o 
   2   5   7       90.98      102.33      7.98 o 
   3   5   7      247.06      255.10     13.06 o 
   4   5   7      157.01      166.43     11.13 o 
   5   5   7      126.06      141.16     10.64 o 
   6   5   7      106.78      105.23      9.80 o 
   7   5   7       40.18       44.75      7.62 o 
   8   5   7       22.41       33.75      7.86 o 
  -4   6   7        9.93       15.12      5.20 o 
  -3   6   7       23.84       24.43      5.81 o 
  -2   6   7        2.44        2.42      2.78 o 
  -1   6   7      210.77      200.67     13.18 o 
   0   6   7       85.51       79.83      8.59 o 
   1   6   7       26.51       30.36      5.99 o 
   2   6   7      194.60      190.28     19.66 o 
   3   6   7      399.47      392.00     30.18 o 
   4   6   7      396.23      392.19     20.56 o 
   5   6   7      155.79      155.71     13.61 o 
   6   6   7       57.95       65.80      7.86 o 
   7   6   7        0.19        0.00      1.94 o 
   8   6   7        0.69        1.81      3.14 o 
  -3   7   7        2.62        2.42      3.14 o 
  -2   7   7       12.65       15.00      4.72 o 
  -1   7   7      140.02      135.35     11.25 o 
   0   7   7      196.95      208.16     14.15 o 
   1   7   7      116.08      117.33     10.64 o 
   2   7   7       55.27       52.62      7.86 o 
   3   7   7      119.45      104.59      8.41 o 
   4   7   7       45.46       55.76      5.56 o 
   5   7   7      182.00      186.05      9.02 o 
   6   7   7       57.26       65.92      8.95 o 
   7   7   7        0.75        0.85      2.66 o 
  -2   8   7       34.31       36.41      7.74 o 
  -1   8   7      119.75      117.21     11.13 o 
   0   8   7      258.15      230.90     15.60 o 
   1   8   7      230.54      227.03     15.12 o 
   2   8   7      109.29      116.00     10.89 o 
   3   8   7       33.70       24.80      6.53 o 
   4   8   7        4.79        4.31      2.51 o 
   5   8   7       12.40       11.49      4.35 o 
   6   8   7       23.36       34.11      7.14 o 
   0   9   7       38.22       42.58      8.59 o 
   1   9   7      104.71      106.92     11.25 o 
   2   9   7      103.77      111.28     11.49 o 
   3   9   7        5.08        7.38      4.96 o 
   4   9   7        2.68        2.30      4.35 o 
  -2  -6   8        7.92       10.40      4.48 o 
  -1  -6   8        0.81        5.56      4.23 o 
   0  -6   8       21.81       24.67      6.29 o 
   1  -6   8        5.98       10.40      4.35 o 
   2  -6   8        1.59        4.79      2.84 o 
   3  -6   8       20.80       25.98      4.90 o 
   4  -6   8       29.12       37.13      7.62 o 
  -3  -5   8        9.16       15.12      5.56 o 
  -2  -5   8       18.59       26.13      6.29 o 
  -1  -5   8       19.33       21.29      5.44 o 
   0  -5   8        9.18       12.58      4.60 o 
   1  -5   8       10.94       17.78      5.32 o 
   2  -5   8       28.33       29.58      5.93 o 
   3  -5   8        4.82        6.91      3.08 o 
   4  -5   8       72.20       72.00      6.30 o 
   5  -5   8       77.43       96.16      9.80 o 
  -4  -4   8        0.55        2.54      3.39 o 
  -3  -4   8        0.30        1.57      2.54 o 
  -2  -4   8        0.88        5.32      3.39 o 
  -1  -4   8       60.01       76.20      8.47 o 
   0  -4   8       68.76       93.86      8.83 o 
   1  -4   8       25.89       27.26      7.80 o 
   2  -4   8       42.57       47.47      5.56 o 
   3  -4   8       38.60       50.97      8.83 o 
   4  -4   8       62.04       60.34     13.61 o 
  -5  -3   8        0.17        1.94      3.75 o 
  -4  -3   8       16.29       18.51      5.08 o 
  -3  -3   8        8.16        7.26      3.51 o 
  -2  -3   8        2.54        4.48      3.27 o 
  -1  -3   8       95.52      101.60      8.95 o 
   0  -3   8      142.05      163.53     11.01 o 
   1  -3   8      133.08      127.02     20.20 o 
   2  -3   8       74.91       75.16      8.59 o 
   3  -3   8       35.69       37.71      6.95 o 
   4  -3   8       37.51       26.25      6.29 o 
   5  -3   8       45.25       39.07      7.50 o 
   6  -3   8       48.35       45.24      8.10 o 
  -5  -2   8        1.26        4.84      3.39 o 
  -4  -2   8       12.87       29.03      6.29 o 
  -3  -2   8       35.55       47.29      7.26 o 
  -2  -2   8       24.12       33.63      5.93 o 
  -1  -2   8       59.25       59.99      6.65 o 
   0  -2   8      120.02      133.66      9.31 o 
   1  -2   8       95.10       97.12     15.78 o 
   2  -2   8      191.04      162.32     11.85 o 
   3  -2   8       50.31       37.98      6.89 o 
   4  -2   8        4.95        4.23      3.87 o 
   5  -2   8       15.00       14.15      5.44 o 
   6  -2   8        1.87        3.27      4.23 o 
   7  -2   8       31.63       27.94      6.89 o 
  -5  -1   8       22.69       26.49      5.93 o 
  -4  -1   8       64.64       76.08      8.83 o 
  -3  -1   8       61.65       74.27      8.10 o 
  -2  -1   8       67.51       74.02      7.50 o 
  -1  -1   8       93.33      106.80      8.10 o 
   0  -1   8      144.65      125.58     16.15 o 
   1  -1   8       47.70       37.50      6.41 o 
   2  -1   8      104.62      104.75      9.43 o 
   3  -1   8      133.66      112.61      9.68 o 
   4  -1   8       34.94       33.02      6.41 o 
   5  -1   8       12.83       10.40      4.48 o 
   6  -1   8      111.62      104.38     10.28 o 
   7  -1   8        0.99        2.30      3.99 o 
   8  -1   8       21.92       29.63      7.38 o 
  -5   0   8        5.56       11.85      4.23 o 
  -4   0   8       84.60       90.96      8.83 o 
  -3   0   8      122.81      116.00      9.19 o 
  -2   0   8      155.46      154.70      9.92 o 
  -1   0   8       70.03       50.68      6.89 o 
   0   0   8        9.00       11.73      4.11 o 
   1   0   8       34.87       32.05      5.93 o 
   2   0   8       16.81       11.37      3.99 o 
   3   0   8       46.34       45.96      7.14 o 
   4   0   8       63.46       53.22      7.38 o 
   5   0   8       40.54       38.71      6.77 o 
   6   0   8       20.84       17.18      5.81 o 
   7   0   8        1.78        1.21      3.51 o 
   8   0   8        0.91        1.45      4.35 o 
  -5   1   8        3.88        6.29      4.84 o 
  -4   1   8       28.34       29.88      6.53 o 
  -3   1   8       30.18       29.27      5.20 o 
  -2   1   8       46.63       44.63      6.53 o 
  -1   1   8      248.34      220.14     12.34 o 
   0   1   8       16.95        7.38      3.27 o 
   1   1   8       42.14       37.25      5.93 o 
   2   1   8        1.78        0.00      1.33 o 
   3   1   8        3.74        3.39      2.54 o 
   4   1   8       43.63       40.04      6.65 o 
   5   1   8      147.72      139.22     10.89 o 
   6   1   8      106.76      108.62     10.16 o 
   7   1   8       24.47       28.91      6.89 o 
   8   1   8       17.76       23.22      7.02 o 
  -4   2   8       18.74       16.33      4.48 o 
  -2   2   8        3.24        7.02      3.51 o 
  -1   2   8       77.18       88.78      8.10 o 
   0   2   8       30.37       29.76      5.44 o 
   1   2   8        8.56        8.35      3.39 o 
   2   2   8       18.69       20.93      4.72 o 
   3   2   8       49.54       44.87      6.41 o 
   4   2   8       83.06       74.15      7.74 o 
   5   2   8      286.03      270.21     15.12 o 
   6   2   8      173.15      171.27     12.82 o 
   7   2   8       61.41       75.11      9.19 o 
   8   2   8       23.64       23.71      7.02 o 
  -4   3   8       28.14       30.48      6.17 o 
  -3   3   8       14.73       16.93      4.72 o 
  -1   3   8       10.21       13.31      3.87 o 
   0   3   8       51.54       55.28      6.29 o 
   1   3   8      259.33      240.46     12.58 o 
   2   3   8      234.39      225.46     12.34 o 
   3   3   8      328.20      328.52     15.36 o 
   4   3   8       67.44       72.82      7.62 o 
   5   3   8      305.85      329.12     16.45 o 
   6   3   8      251.81      252.43     15.36 o 
   7   3   8      251.90      261.63     16.21 o 
   8   3   8       30.83       40.76      8.59 o 
  -4   4   8        3.21        4.11      3.27 o 
  -3   4   8       12.48       24.55      5.81 o 
  -2   4   8        0.26        0.73      1.94 o 
  -1   4   8       26.40       26.25      5.56 o 
   0   4   8       10.17        7.62      3.02 o 
   1   4   8       66.58       56.49      6.29 o 
   2   4   8      270.14      273.00     13.67 o 
   3   4   8      362.26      368.55     16.45 o 
   4   4   8       79.06       84.43      8.35 o 
   5   4   8       86.99      100.51      9.43 o 
   6   4   8       70.63       79.47      8.47 o 
   7   4   8      148.73      160.63     13.31 o 
   8   4   8       56.45       62.90     10.04 o 
  -4   5   8       21.39       26.61      6.41 o 
  -3   5   8       85.13      104.38      9.92 o 
  -2   5   8       20.91       22.74      5.56 o 
  -1   5   8       23.73       25.64      6.05 o 
   0   5   8       15.32       13.06      4.23 o 
   1   5   8       66.55       58.21      9.68 o 
   2   5   8      159.89      161.60     10.77 o 
   3   5   8      353.53      366.62     16.57 o 
   4   5   8      299.37      316.66     16.09 o 
   5   5   8       12.16       17.66      5.20 o 
   6   5   8        0.15        0.73      2.30 o 
   7   5   8        3.28        2.54      2.90 o 
   8   5   8        3.74        3.75      4.72 o 
  -3   6   8       58.89       72.94      8.83 o 
  -2   6   8       48.46       53.95      8.35 o 
  -1   6   8       96.98       94.83      9.56 o 
   0   6   8       62.56       55.52      7.98 o 
   1   6   8      152.47      134.50     11.25 o 
   2   6   8       38.73       45.96      6.29 o 
   3   6   8      278.19      274.02     12.28 o 
   4   6   8      253.02      268.54     21.23 o 
   5   6   8       77.75       84.44      6.37 o 
   6   6   8        2.39        1.33      2.30 o 
   7   6   8       13.83       17.18      5.68 o 
  -2   7   8       82.55       76.32      9.43 o 
  -1   7   8      170.26      189.90     14.03 o 
   0   7   8      111.86      108.86     10.89 o 
   1   7   8       92.52       82.85      9.56 o 
   2   7   8        1.98        1.81      3.63 o 
   3   7   8       34.02       42.16      5.13 o 
   4   7   8       51.91       51.13      5.71 o 
   5   7   8       22.98       19.89      3.91 o 
   6   7   8        3.95        7.26      3.75 o 
  -1   8   8       97.74      116.72     11.85 o 
   0   8   8      191.69      197.04     15.12 o 
   1   8   8      102.59      106.20     11.49 o 
   2   8   8        1.51        3.63      4.11 o 
   3   8   8       11.32       10.04      5.68 o 
   4   8   8        0.20        1.81      2.15 o 
   5   8   8       17.26       25.95      4.82 o 
  -1  -5   9       11.73       18.02      5.56 o 
   0  -5   9       23.77       33.99      7.02 o 
   1  -5   9        4.30       10.21      3.37 o 
   2  -5   9       17.15       20.21      4.27 o 
   3  -5   9       29.69       31.97      8.71 o 
  -2  -4   9       16.81       23.47      5.68 o 
  -1  -4   9       17.60       27.58      6.17 o 
   0  -4   9       44.65       57.09      8.10 o 
   1  -4   9       41.49       53.08     11.13 o 
   2  -4   9       22.18       22.50      6.89 o 
   3  -4   9       30.89       23.47      7.02 o 
   4  -4   9       34.09       29.39      7.50 o 
   5  -4   9       18.62       15.24      6.53 o 
  -3  -3   9        6.57       13.79      4.60 o 
  -2  -3   9       25.30       34.59      6.41 o 
  -1  -3   9       10.12       19.35      5.32 o 
   0  -3   9      112.75      113.25     30.48 o 
   1  -3   9       64.29       54.31      8.71 o 
   2  -3   9       19.44       13.31      5.68 o 
   3  -3   9        0.27        0.97      3.27 o 
   4  -3   9        2.59        1.57      3.99 o 
   5  -3   9       26.20       25.40      7.02 o 
   6  -3   9        5.40        7.14      5.68 o 
  -4  -2   9       14.36       29.39      6.41 o 
  -3  -2   9       14.94       22.13      5.44 o 
  -2  -2   9       43.61       48.26      7.14 o 
   0  -2   9       88.41       88.06      9.19 o 
   1  -2   9      125.80      104.38     10.16 o 
   2  -2   9       47.69       40.52      7.62 o 
   3  -2   9        2.57        6.53      4.35 o 
   4  -2   9       60.09       49.71      8.59 o 
   5  -2   9        1.49        0.73      3.75 o 
   6  -2   9        3.87        3.99      4.60 o 
   7  -2   9       22.73       22.98      7.50 o 
  -4  -1   9       36.91       52.13      8.22 o 
  -1  -1   9       14.11       10.28      4.11 o 
   0  -1   9       12.97       10.64      4.23 o 
   1  -1   9       48.74       42.82      7.26 o 
   2  -1   9       85.86       71.48      8.47 o 
   3  -1   9       29.28       29.15      6.77 o 
   4  -1   9       24.40       22.26      6.41 o 
   5  -1   9       10.58       11.73      5.32 o 
   6  -1   9        1.24        0.00      3.99 o 
   7  -1   9       30.56       35.56      8.10 o 
  -2   0   9       41.88       39.79      6.89 o 
  -1   0   9       13.67       13.91      4.72 o 
   0   0   9        2.16        2.30      2.78 o 
   1   0   9        3.18        7.50      3.63 o 
   2   0   9       11.87        9.19      3.87 o 
   3   0   9       98.81       94.35      9.56 o 
   4   0   9       99.51       93.01      9.80 o 
   5   0   9       14.57       12.94      5.32 o 
   6   0   9        7.55        6.89      4.84 o 
   7   0   9       14.34       19.47      6.53 o 
  -3   1   9       32.51       27.94      6.05 o 
  -2   1   9        7.08       10.52      4.35 o 
  -1   1   9       24.49       23.83      5.68 o 
   0   1   9        0.37        2.06      2.78 o 
   1   1   9       21.78       18.63      5.20 o 
   2   1   9      166.63      148.17     11.01 o 
   3   1   9       68.94       59.87      7.26 o 
   4   1   9       93.55       86.60      9.19 o 
   5   1   9      118.11      115.15     11.01 o 
   6   1   9       73.19       69.79      9.68 o 
   7   1   9       21.50       26.13      7.26 o 
   8   1   9       11.70       12.94      6.41 o 
  -2   2   9       12.63       12.34      4.48 o 
  -1   2   9       42.35       44.27      6.89 o 
   0   2   9       50.08       50.20      7.26 o 
   1   2   9      126.24      120.35      9.92 o 
   2   2   9       36.06       29.39      5.81 o 
   3   2   9      131.36      113.09      9.92 o 
   4   2   9       66.18       54.79      7.86 o 
   5   2   9      150.38      137.65     11.37 o 
   6   2   9      105.00      107.41     10.89 o 
   7   2   9       70.93       91.81     10.40 o 
   8   2   9        0.97        1.45      4.72 o 
  -3   3   9        4.16        5.08      3.39 o 
  -1   3   9       11.73       11.61      3.87 o 
   0   3   9       95.75      103.30      8.83 o 
   1   3   9      164.58      154.82     10.89 o 
   2   3   9       55.80       56.97      7.02 o 
   3   3   9      182.45      174.54     12.10 o 
   4   3   9      208.88      205.14     13.31 o 
   5   3   9      103.77      106.56      9.92 o 
   6   3   9      119.02      132.20     11.37 o 
   7   3   9       94.28      101.00     11.37 o 
  -3   4   9        1.81        5.93      3.39 o 
  -2   4   9        0.23        0.60      2.30 o 
   0   4   9       24.27       24.92      5.20 o 
   1   4   9      189.75      190.38     11.97 o 
   2   4   9      222.89      206.95     12.82 o 
   3   4   9       33.97       43.91      7.14 o 
   4   4   9       20.22       23.34      5.68 o 
   5   4   9       22.10       20.44      5.32 o 
   6   4   9       16.48       12.94      4.60 o 
   7   4   9       14.20       20.56      5.93 o 
  -3   5   9       11.81       23.10      6.05 o 
  -2   5   9       51.63       54.67      8.47 o 
  -1   5   9       63.70       67.49      8.22 o 
   0   5   9       18.11       19.72      5.20 o 
   1   5   9      159.94      178.05     11.61 o 
   2   5   9      302.95      322.59     15.97 o 
   3   5   9      233.11      238.65     14.15 o 
   4   5   9       18.60       25.28      5.68 o 
   5   5   9        0.13        2.18      2.42 o 
   6   5   9        3.70        2.42      2.90 o 
   7   5   9        1.66        2.66      3.39 o 
  -2   6   9       60.79       66.77      9.56 o 
  -1   6   9       80.55       94.10     10.04 o 
   0   6   9       13.09       14.15      4.72 o 
   1   6   9       25.87       25.16      6.65 o 
   2   6   9       48.67       47.99      5.36 o 
   3   6   9       23.23       25.36      7.92 o 
   4   6   9       41.65       49.23      7.74 o 
   5   6   9        0.56        1.69      2.30 o 
   6   6   9       14.82       16.93      5.44 o 
  -1   7   9      101.64      113.94     11.85 o 
   0   7   9       38.12       37.13      7.74 o 
   1   7   9        7.27        8.35      5.08 o 
   2   7   9        6.91        4.48      4.60 o 
   3   7   9        0.12        0.00      1.57 o 
   4   7   9       21.56       19.93      4.10 o 
   5   7   9       17.38       23.29      7.68 o 
   1  -4  10        6.76        4.60      5.08 o 
   2  -4  10        3.61        2.78      5.08 o 
   0  -3  10       17.46        9.92      5.08 o 
   1  -3  10        7.72        7.86      5.56 o 
   2  -3  10        0.33        0.24      4.48 o 
   3  -3  10        0.43        0.00      4.23 o 
   4  -3  10        0.59        0.12      4.11 o 
  -1  -2  10       27.54       22.74      6.41 o 
   0  -2  10       17.25       17.30      5.68 o 
   1  -2  10       15.05        8.59      4.23 o 
   2  -2  10        1.00        0.48      3.87 o 
   3  -2  10        0.27        0.24      3.39 o 
   4  -2  10        2.77        2.18      4.96 o 
   5  -2  10        2.34        0.24      4.60 o 
  -2  -1  10        1.95        3.39      3.39 o 
  -1  -1  10        0.59        1.45      3.02 o 
   0  -1  10        7.25        8.95      4.48 o 
   1  -1  10       24.97       26.97      6.53 o 
   2  -1  10       32.81       33.87      6.89 o 
   3  -1  10       15.80        6.05      4.72 o 
   4  -1  10       14.25       12.10      5.44 o 
   5  -1  10        0.08        0.00      3.63 o 
   6  -1  10       13.56       16.45      6.77 o 
  -3   0  10        6.86        6.89      3.99 o 
  -2   0  10       13.18       10.77      4.48 o 
  -1   0  10        1.57        4.11      3.51 o 
   0   0  10       38.09       34.59      7.26 o 
   1   0  10        2.94        6.41      3.75 o 
   2   0  10       22.75       25.16      6.29 o 
   3   0  10       54.00       53.95      8.10 o 
   4   0  10       71.97       69.31      9.80 o 
   5   0  10       26.93       25.76      7.38 o 
   6   0  10       15.43       17.30      6.53 o 
  -3   1  10        0.80        1.69      2.90 o 
  -2   1  10       22.50       32.54      7.02 o 
  -1   1  10       27.90       37.86      7.14 o 
   0   1  10        0.30        0.00      2.42 o 
   1   1  10        4.76        4.48      3.14 o 
   2   1  10        1.27        0.73      2.06 o 
   3   1  10       10.91       17.54      5.20 o 
   4   1  10      149.17      158.69     12.34 o 
   5   1  10      104.46      105.47     11.01 o 
   6   1  10        8.99       14.76      5.93 o 
  -2   2  10       13.86       15.85      5.20 o 
  -1   2  10       31.02       39.92      7.02 o 
   0   2  10       60.54       68.22      8.22 o 
   1   2  10      107.86       92.29      9.07 o 
   2   2  10      166.08      138.62     11.13 o 
   3   2  10        0.24        3.27      2.54 o 
   4   2  10      162.89      187.48     13.31 o 
   5   2  10      177.49      185.06     13.55 o 
   6   2  10       97.96      103.66     11.49 o 
  -1   3  10       13.99       12.58      4.35 o 
   0   3  10       58.07       59.99      8.10 o 
   1   3  10       46.14       51.53      7.50 o 
   2   3  10      106.85      112.73     10.04 o 
   3   3  10       12.11       16.09      4.84 o 
   4   3  10       24.60       23.59      5.81 o 
   5   3  10       11.76       14.64      5.08 o 
   6   3  10       45.54       48.14      8.59 o 
  -2   4  10       10.10       17.90      5.32 o 
   0   4  10       97.59      107.05      9.43 o 
   1   4  10      121.41      132.57     10.77 o 
   2   4  10       84.75       89.87      8.95 o 
   3   4  10       41.26       39.92      7.14 o 
   4   4  10        0.30        2.42      2.30 o 
   5   4  10        0.10        0.24      2.66 o 
   6   4  10        3.21        4.72      3.75 o 
  -1   5  10       13.12       12.46      4.72 o 
   0   5  10       43.70       36.41      7.38 o 
   2   5  10       74.31       85.39      8.59 o 
   3   5  10       42.66       54.79      8.10 o 
   4   5  10        0.66        0.97      1.94 o 
   5   5  10       35.15       45.96      8.10 o 
   0   6  10       21.98       20.20      5.81 o 
   1   6  10        2.78        0.85      3.75 o 
   2   6  10       20.45       23.10      7.02 o 
   3   6  10       35.43       43.89      7.50 o 
   4   6  10       29.06       35.80      7.38 o 
   0  -1  11        1.64        3.75      4.35 o 
   1  -1  11       10.39        9.19      4.72 o 
   2  -1  11       35.82       30.12      7.50 o 
   3  -1  11       23.36       23.59      7.26 o 
   0   0  11        0.25        3.63      3.63 o 
   1   0  11        3.96        2.78      3.75 o 
   3   0  11       45.31       41.37      8.10 o 
   4   0  11       21.33       24.19      7.62 o 
   0   1  11       58.58       52.25      8.71 o 
   1   1  11        3.58        2.66      3.63 o 
   2   1  11       88.48       98.94     10.28 o 
   4   1  11       87.99       94.22     10.28 o 
   0   2  11       59.31       65.32      9.31 o 
   1   2  11        3.67        4.11      3.27 o 
   2   2  11       36.05       33.26      7.14 o 
   3   2  11       31.93       40.88      7.86 o 
   4   2  11       58.06       69.19      9.68 o 
   5   2  11       28.31       24.43      6.77 o 
   0   3  11       60.61       64.71      8.83 o 
   1   3  11       45.71       47.41      7.74 o 
   2   3  11        4.56        4.72      3.27 o 
   3   3  11        2.00        3.87      3.14 o 
   4   3  11        4.53        2.30      3.27 o 
   1   4  11       62.33       67.49      8.10 o 
   2   4  11       18.65       22.38      5.93 o 
   3   4  11        3.45        3.75      3.39 o 
   4   4  11        7.99       12.82      4.84 o 
                                                 
